# Supplementary material for: Report on the development of putative functional SSR and SNP markers in passion fruits
Source: BMC Res Notes. 2017 Sep 6;10:445. doi: 10.1186/s13104-017-2771-x (PMC5585897; doi:10.1186/s13104-017-2771-x)
Supplement: Supplementary file 1 — Additional file 1. Table S1: Passion fruit transcripts used in the search for SSRs. Table S2: 122 transcript sequences from Passiflora edulis that were used for designing the primers. Table S3: Putative gene function of passion fruit transcripts containing SNPs (A) and SSRs (B). [file 13104_2017_2771_MOESM1_ESM.xlsx]

## Sheet: Table S1
	Supplementary table 1: Yellow passion fruit transcripts isolated from a SSH library and used to searching for SSRs and SNPs
	Passion fruit transcript	Protein	Sequence length (bp)	Coverage (%)	Similarity (%)	Best e-value (BLASTX)	GenBank accession number
	F-Contig2	p8mtcp1	514	51	95	3.18e-42	XP_002298508
	F-Contig5	class i chitinase	566	74	61	3.16e-26	Q41596
	F-Contig6	ATP-citrate synthase	357	43	96	4.96E-73	XP_002519229
	F-Contig8	dna binding	690	63	88	2.53e-51	ADC94855
	F-Contig9	rossmann-fold nad -binding domain-containing protein	437	53	87	2.31e-26	XP_002521339
	F-Contig10	lil3 protein	984	77	91	8.45e-74	XP_003635583
	F-Contig11	hypothetical chloroplast rf1	557	89	66	1.56e-31	YP_005090236
	F-Contig13	replication factor c subunit 1-like	568	60	77	1.64e-09	XP_002298160
	F-Contig14	cbl-interacting serine threonine-protein kinase 8	467	100	90	7.47e-86	XP_002527344
	F-Contig16	iq domain-containing protein	598	97	75	3.57e-67	XP_002321160
	F-Contig18	wound-induced protein win2	449	107	68	2.45e-63	ABK63195
	F-Contig19	rna-binding protein 42-like	505	37	98	4.56e-27	XP_002325337
	F-Contig20	rubisco subunit binding-protein alpha subunit	595	100	99	4.22e-108	XP_002534347
	F-Contig22	(+)-Neomenthol dehydrogenase-like	479	88	90	2.61e-71	XP_004144091.1
	F-Contig24	aim1 protein	553	99	94	4.11e-92	XP_002336529
	F-Contig26	at4g32020 f10n7_170	565	98	64	1.59e-26	ADR71297
	F-Contig27	galactokinase	545	95	82	9.61e-52	XP_002308990
	F-Contig33	protein	583	72	56	4.82e-14	NP_001241257
	F-Contig34	(+)-neomenthol dehydrogenase	521	85	88	3.58e-68	XP_002301348
	F-Contig35	seed maturation protein pm23	475	99	75	1.03e-45	XP_002313160
	F-Contig37	actin	524	70	99	1.4e-79	ABY19575
	F-Contig38	serine hydroxymethyltransferase	611	99	94	4.45e-120	XP_002262872
	F-Contig40	cytochrome p450	536	60	91	6.15e-52	XP_002321645
	F-Contig43	protein	520	21	91	2.22e-07	XP_002326049
	F-Contig44	glycogen synthase kinase-3	593	53	94	4.52e-56	CAL07991
	F-Contig47	thylakoid membrane phosphoprotein 14 chloroplast	804	18	100	2.79e-16	XP_003626526
	F-Contig48	protein	579	95	81	8.02e-60	XP_002329316
	F-Contig49	aldo keto	598	81	96	8.8e-93	AAX84672
	F-Contig50	adp-ribosylation factor 1	544	74	98	2.69e-82	XP_002307284
	F-Contig51	rieske domain containing expressed	521	100	95	9.29e-103	XP_002334345
	F-Contig52	protein	508	89	82	3.83e-55	XP_002332075
	F-Contig53	germin-like protein	504	56	88	1.35e-39	XP_002326118
	F-Contig59	atp binding	446	84	86	3.66e-54	XP_002316361
	F-Contig61	c2 and gram domain-containing	772	61	94	2.8e-85	XP_003534985
	F-Contig62	ras-related protein rab-18-b	596	89	97	5.58e-114	XP_002309918
	F-Contig66	protein	572	97	68	3.4e-53	XP_002329556
	F-Contig67	dead-box atp-dependent rna helicase 3	1004	100	96	0.0	XP_002330044
	F-Contig68	o-acetyltransferase-like protein	709	17	92	2.95e-07	CBI30828
	F-Contig69	glycine dehydrogenase	661	63	92	1.38e-75	AAU94363
	F-Contig70	calmodulin-binding transcription activator	529	100	69	8.42e-40	XP_002519198
	F-Contig71	Plastid-specific 30S ribosomal protein 3, chloroplast precursor	726	76	81	5.35e-71	XP_002529130.1
	F-Contig72	nadp-dependent malate dehydrogenase	654	74	81	1.28e-46	XP_002311056
	F-Contig74	cytochrome c oxidase subunit II	884	38	69	1.25e-09	YP_006666139
	F-Contig75	hydroxypyruvate reductase	605	70	97	1.84e-87	XP_002531721
	F-Contig77	e3 ubiquitin-protein ligase upl6	614	41	91	2.52e-33	XP_002519280
	F-Contig81	40s ribosomal protein s15a	261	31	100	1.01e-47	XP_002528466
	F-Contig82	acyl acp-thioesterase	537	32	81	3.56e-07	ABU96744
	F-Contig83	tvp38 tmem64 family membrane protein slr0305	853	51	81	4.69e-27	XP_002327389
	F-Contig84	ubiquitin carboxyl-terminal hydrolase family 1 protein	571	72	88	3.28e-53	XP_003556440
	F-Contig85	cathepsin b-like cysteine protease	1054	87	85	0.0	XP_002515139
	F-Contig86	elongation factor chloroplastic-like	705	100	96	1.64e-130	P46280
	F-Contig87	serine threonine protein phosphatase 2a regulatory subunit	882	87	96	3.13e-168	XP_002529138
	F-Contig88	protein	541	100	71	9.79e-66	XP_002278777
	F-Contig89	pore-forming toxin-like protein hfr-2	480	53	60	5.39e-08	XP_003565852
	F-Contig90	sap domain-containing protein	422	94	80	2.56e-27	XP_002511195
	F-Contig91	mitochondrial-processing peptidase	550	71	85	1.89e-42	XP_002283426
	F-Contig138	rna polymerase beta subunit	392	98	98	1.88e-77	AFS35502
	F-Contig139	photosystem i p700 apoprotein a2	393	57	100	2.32e-51	AFU95067
	F-Contig140	nadh-plastoquinone oxidoreductase	767	62	98	3.43e-103	ABU85539
	F-P1A01	serine carboxypeptidase-like 18-like	436	99	79	2.04e-54	XP_002522136
	F-P1A05	sulfate adenylyltransferase	417	99	96	2.73e-82	AEK64517
	F-P1A08	50s ribosomal protein l3	453	75	68	1.04e-13	XP_002523967
	F-P1A11	coatomer subunit beta -1	355	47	92	4.72e-19	XP_002528192
	F-P1B01	glutaredoxin	409	46	95	5.76e-28	XP_002320646
	F-P1B05	zinc finger (ubiquitin-hydrolase)	529	86	87	4.75e-50	XP_002527180
	F-P1B09	nodulin 21 -like transporter protein	496	33	79	1.79e-11	XP_002518283
	F-P1B10	protein	411	99	91	6.19e-66	XP_002319430
	F-P1B11	sucrose transport	452	53	67	6.87e-05	XP_002520110
	F-P1C01	conserved hypothetical protein	410	41	83	4.63e-15	XP_002520024
	F-P1C03	stress responsive alpha-beta barrel domain protein	361	100	71	4.68e-14	XP_002514060
	F-P1C05	atp synthase beta subunit	346	100	99	1.31e-66	ACN66393
	F-P1C08	oxygen-evolving enhancer protein 1	470	63	95	6.52e-52	ABK95838
	F-P1C10	callose synthase 10	535	24	88	6.25e-06	XP_002511263
	F-P1C11	signal peptide peptidase-like 2b-like	443	57	95	3.46e-41	XP_002301360
	F-P1C12	cell wall-associated hydrolase	384	88	61	3.17e-23	XP_003588355
	F-P1D02	class i chitinase	454	36	75	1.83e-11	AAC16011
	F-P1D04	protein	327	88	95	2.34e-50	XP_003519171
	F-P1D05	gtp-binding protein	510	97	74	1.79e-52	XP_002519374
	F-P1D09	adp-ribosylation factor-like protein	537	94	96	3.38e-108	XP_002298779
	F-P1D11	arginine serine-rich-splicing factor rsp40	419	42	98	2.34e-25	XP_002322436
	F-P1E01	pentatricopeptide repeat-containing	434	62	98	7.44e-54	XP_002285135
	F-P1E04	predicted protein [P. trichocarpa]	533	73	83	9.48e-27	XP_002305660
	F-P1E10	nucleotidyltransferase family partial	511	33	87	1.6e-13	XP_002329093
	F-P1E11	aminomethyltransferase	544	81	91	1.8e-79	AEP95750
	F-P1E12	af375428_1at4g29590 t16l4_100	520	91	87	2.04e-82	XP_002514141
	F-P1F01	upf0392 protein rcom_0530710-like	517	98	72	3.94e-54	XP_002520193
	F-P1F02	dihydrofolate reductase-thymidylate synthase	550	100	98	2.55e-121	XP_002306118
	F-P1F04	MACPF domain-containing protein CAD1-like	443	92	90	1.13e-58	XP_003546052.1
	F-P1F05	histone-lysine n-methyltransferase	557	85	66	4.86e-25	XP_002526551
	F-P1F09	b-cell receptor-associated 31-like	452	100	84	2.27e-52	XP_003605958
	F-P1F10	extensin-like protein	524	59	86	4.25e-44	XP_002312978
	F-P1F11	homeobox protein knotted-1-like	444	78	89	6.29e-41	ABK92551
	F-P1G01	cohesin subunit	372	85	61	2.05e-12	XP_002514774
	F-P1G03	acyl-coenzyme a oxidase 2	431	100	97	1.23e-83	NP_001032145
	F-P1G10	transport membrane protein	531	39	85	2.55e-20	BAD83547
	F-P1G11	cytochrome p450 like_tbp	485	33	88	8.6e-29	BAA10929
	F-P1G12	beta-galactosidase 3	539	100	97	1.52e-107	XP_002310279
	F-P1H04	upf0420 protein c16orf58 homolog	478	99	98	1.26e-84	XP_002525869
	F-P1H10	abc transporter b family member 28	460	100	96	2.87e-71	AEA86345
	F-P1H11	nucleoredoxin	472	83	85	4.85e-58	XP_002525369
	F-P2A01	protein	532	86	88	2.62e-74	XP_002330883
	F-P2A03	class i chitinase	491	32	76	1.41e-08	XP_002525743
	F-P2A04	protein	374	67	89	4.04e-21	XP_002326066
	F-P2A05	peroxisomal membrane protein	484	61	83	6.58e-36	XP_002301880
	F-P2A06	methyltransferase nsun6-like	354	31	97	7.15e-09	AAF24826
	F-P2A11	oxidoreductase glyr1-like	486	94	84	1.46e-65	XP_002280297
	F-P2A12	protein	454	29	86	1.02e-07	XP_002316526
	F-P2B01	nuclease harbi1-like	507	96	77	1.15e-59	CAN65842
	F-P2B02	2-c-methyl-d-erythritol -cyclodiphosphate synthase	465	99	96	1.52e-95	XP_002298012
	F-P2B06	magnesium-chelatase subunit chloroplastic-like	426	74	97	1.21e-48	CBI30656
	F-P2B08	protein	374	99	92	1.22e-61	XP_002329164
	F-P2B10	udp-glycosyltransferase 83a1	392	100	84	2.79e-61	XP_002306038
	F-P2B11	anthocyanidin -o-glucosyltransferase-like	498	89	86	2.56e-66	XP_002521824
	F-P2C05	protein	504	99	92	3.59e-91	ABF48719
	F-P2C06	brain protein 44	370	41	92	1.18e-16	AFK37576
	F-P2C07	rna recognition motif-containing	465	100	59	1.92e-25	XP_002313579
	F-P2C09	non-specific lipid-transfer protein	449	71	66	2.06e-19	AAL25839
	F-P2C10	ubiquitin-conjugating enzyme E2, putative	385	70	100	1.62e-82	XP_002532653.1
	F-P2C12	serine threonine protein kinase	486	43	82	3.45e-31	XP_002304373
	F-P2D01	protein	433	100	92	1.88e-80	XP_002317377
	F-P2D04	ribosomal protein l2	487	78	92	1.06e-64	AFU96047
	F-P2D07	ctp synthase	502	38	92	1.54e-28	XP_002515313
	F-P2D08	pollen-specific protein sf21-like	418	29	92	1.4e-07	XP_002330491
	F-P2D12	syntaxin 1b 2 3	474	87	98	2.02e-66	XP_002525726
	F-P2E01	udp-glucuronic acid decarboxylase	503	67	97	1.29e-63	CBI32664
	F-P2E05	mitogen-activated protein kinase 4	377	99	95	2.06e-69	ABR46146.1
	F-P2E07	alpha-l-fucosidase 1	419	49	94	1.03e-31	AAC98456
	F-P2E09	cytochrome p450 78a3-like	467	57	92	1.77e-39	XP_002514632
	F-P2E12	phosphatidylserine decarboxylase	536	53	86	6.69e-34	NP_001234166
	F-P2F02	threonine dehydratase chloroplastic-like	469	42	78	1.59e-17	NP_001234234
	F-P2F03	dna polymerase	455	98	90	6.49e-79	XP_002317586
	F-P2F06	protein	204	51	91	6.9e-09	CBI37638
	F-P2F08	telomere repeat-binding protein 5	446	40	90	7.73e-18	XP_002313432
	F-P2F10	transparent testa 12	442	88	80	5.02e-48	XP_002532229
	F-P2F11	stromal cell-derived factor 2-like	356	100	90	1.09e-63	XP_003603304
	F-P2G06	plastid movement impaired1	314	99	86	6.91e-38	XP_002307813
	F-P2G10	transcripteion factor	459	101	67	3.71e-43	XP_002514149
	F-P2H01	pinus taeda anonymous locus	441	54	90	9.73e-32	XP_002513740
	F-P2H02	acetylornithine deacetylase	500	79	52	4.64e-17	BAA95409
	F-P2H04	transmembrane and coiled-coil domain-containing protein	500	56	84	4.63e-32	XP_002310840
	F-P2H06	thioredoxin-like domain-containing	450	91	94	8.76e-80	ABK96632
	F-P2H09	nucleotide binding	507	64	75	1.39e-19	XP_003526921
	F-P2H10	protein suppressor of gene silencing-like protein	445	62	65	3.66e-05	CAN78103
	F-P2H11	zinc finger	460	97	89	3.04e-72	XP_002300909
	F-P2H12	root phototropism protein 2	502	64	85	4.28e-40	XP_002319980
	F-P3A03	atp-dependent clp protease atp-binding subunit 1	343	99	92	8.52e-50	CAN80513
	F-P3A05	beta-galactosidase	470	50	89	6.17e-28	BAH03319
	F-P3A07	acetylornithine deacetylase	376	100	88	4.54e-54	BAA95409
	F-P3A11	protein	530	29	82	2.99e-08	XP_002534443
	F-P3A12	tetratricopeptide repeat-containing	475	35	98	5.46e-21	CBI40528
	F-P3B03	nucleotide binding	435	34	87	5.7e-11	XP_002519546
	F-P3B04	upf0308 protein chloroplastic	487	31	82	1.02e-20	XP_002533575
	F-P3B07	50s ribosomal protein l20	493	64	75	2.06e-23	ADR71306
	F-P3B09	asparagine synthetase	468	91	94	1.32e-77	XP_002299991
	F-P3B11	pumilio homolog 5	470	61	73	2.49e-20	XP_002329673
	F-P3B12	abc transporter family protein	457	99	94	1.91e-77	XP_002324121
	F-P3C01	multidrug resistance protein	457	100	88	3.54e-64	XP_002514211
	F-P3C03	atp-dependent clp protease proteolytic subunit	399	35	89	4.88e-07	XP_002310077
	F-P3C04	BRASSINOSTEROID INSENSITIVE 1-associated receptor kinase 1 precursor	469	46	84	7.55e-15	XP_002520361
	F-P3C06	transcription initiation factor	376	100	60	7.08e-27	XP_002314140
	F-P3C08	duf246 domain-containing protein	507	69	81	6.07e-43	XP_002310868
	F-P3C10	exosome component 10-like	402	99	90	1.65e-54	XP_002319182
	F-P3C11	isoleucyl-trna synthetase	390	55	69	2.66e-09	XP_002883406
	F-P3C12	predicted protein [P. trichocarpa]	434	47	76	9.44e-06	XP_002299770
	F-P3D02	ferredoxin-dependent glutamate synthase 1	539	100	95	1.62e-114	CAA67155
	F-P3D03	elongation factor 1-	406	78	62	1.93e-16	AAF79822
	F-P3D04	yippee-like protein	323	33	94	9.07e-07	XP_002526899
	F-P3D05	protein	444	99	95	5.61e-82	CBI14927
	F-P3D06	amp dependent	382	96	72	4.72e-39	NP_001237940
	F-P3D09	1-aminocyclopropane-1-carboxylate oxidase	395	81	93	8.16e-55	XP_002320487
	F-P3D10	calcium-transporting atpase plasma membrane-type-like	438	30	81	0.000576	XP_002262829
	F-P3D12	afg1-like protein	571	99	96	1.9e-116	XP_002533431
	F-P3E01	heme binding protein	479	67	87	2.39e-46	XP_002320284
	F-P3E03	autophagy-related protein 8f	467	68	96	1.9e-57	XP_002525907
	F-P3E05	nuclear antigen homolog	575	100	78	2.57e-45	CBI16673
	F-P3E07	aluminum-activated malate transporter 9-like	527	44	83	4.01e-10	XP_002328660
	F-P3E09	luminidependens	558	57	92	1.88e-46	XP_002520657
	F-P3E10	protein	512	47	95	2.45e-29	XP_002297912
	F-P3E11	40s ribosomal protein	521	74	93	2.84e-47	NP_001239976
	F-P3F01	ribosomal rna small subunit methyltransferase	585	100	90	2.91e-103	XP_002300381
	F-P3F03	2-hydroxy-6-oxo-6-phenylhexa- -dienoate hydrolase	383	78	74	7.12e-27	XP_002306073
	F-P3F05	s-adenosyl methionine synthetase 2	526	58	97	8.31e-56	AFK38756
	F-P3F06	proton-exporting atpase	569	56	95	5.13e-41	CAG28306
	F-P3F07	partial	469	99	90	3.85e-89	AFR40706
	F-P3F08	s-adenosylmethionine synthetase	515	83	98	1.2e-94	AFK33626
	F-P3F09	acyl carrier protein	539	76	88	4.92e-62	ABK93956
	F-P3F10	protein	493	95	85	5.63e-78	NP_001237530
	F-P3F11	tropinone reductase	539	78	80	7.45e-52	XP_002520507
	F-P3G01	u-box domain-containing protein	528	100	93	1e-80	XP_002528983
	F-P3G02	photosystem ii 10 kda polypeptide	576	68	91	6.6e-55	NP_001236219
	F-P3G05	alpha- partial	504	67	99	1.14e-70	AFR42124
	F-P3G08	lysine ketoglutarate reductase trans-splicing related 1	501	80	84	5.44e-59	XP_002305670
	F-P3G09	phospholipase d alpha	461	99	100	6.85e-89	XP_002327529
	F-P3G10	mitochondrial inner membrane translocase subunit tim44-related	491	40	66	2.02e-07	XP_002319031
	F-P3G12	brca1 brca2-containing complex subunit 3	502	100	76	6.87e-63	XP_002299607
	F-P3H01	upf0420 protein c16orf58-like	472	100	81	1.67e-58	XP_002309136
	F-P3H03	ca2+ antiporter cation exchanger	544	90	81	1.19e-63	XP_002534466
	F-P3H05	peroxidase	547	95	92	1.58e-92	ABN46984
	F-P3H08	homocysteine s-methyltransferase	586	75	88	2.1e-63	XP_002517092
	F-P3H09	o-linked c transferase like protein	493	83	97	1.04e-76	CAN74770
	F-P3H10	beta- -n-acetylglucosaminyltransferase	489	61	97	5.63e-53	XP_002512346
	F-P3H11	1-deoxy-d-xylulose 5-phosphate synthase	423	79	75	2.96e-39	AFU93068
	F-P4A01	protein decapping 5	537	99	73	5.17e-40	XP_002305956
	F-P4A02	chromatin-remodeling protein 11	508	38	90	3.52e-17	XP_002516879
	F-P4A03	indole-3-acetic acid-amido synthetase	523	72	97	1.72e-71	XP_002300248
	F-P4A05	linoleate 13s-lipoxygenase 2- chloroplastic-like	561	100	86	9.52e-77	XP_002334016
	F-P4A10	magnesium-protoporphyrin ix monomethyl ester	548	53	94	1.46e-50	ACU18420
	F-P4A11	chloroplastic glutamine synthetase, partial	604	58	96	6.8e-58	AAB61302.1
	F-P4A12	ATP-binding cassette transporter	518	100	89	5.69e-89	XP_002529514.1
	F-P4B04	profilin	540	69	95	1.19e-69	NP_001234138
	F-P4B05	class i chitinase	459	71	61	9.29e-16	Q41596
	F-P4B06	protein	590	89	75	2.04e-51	XP_002317910
	F-P4B09	predicted protein [P. trichocarpa]	587	89	73	9.05e-51	XP_002303534
	F-P4B10	pore-forming toxin-like protein hfr-2	520	65	60	1.61e-10	AAW48295
	F-P4C01	beta-glucanase	577	99	89	1.2e-94	AAZ79656
	F-P4C02	dna binding	484	33	79	0.000349	XP_002529195
	F-P4C03	cysteine proteinase inhibitor	478	68	65	1.23e-19	BAA95416
	F-P4C04	beach domain-containing protein lvsa-like	515	80	79	6.97e-37	XP_002306799
	F-P4C05	cc-nbs-lrr resistance protein	522	100	70	2.39e-41	XP_002307025
	F-P4C06	glycoside hydrolase family 28 protein	561	100	95	1.1e-101	XP_002509949
	F-P4C07	actin-related protein c2b	523	27	97	1.03e-23	XP_002314500
	F-P4D01	ubiquitin carboxyl-terminal hydrolase 5-like	494	100	79	2.21e-50	XP_002336224
	F-P4D03	histone deacetylase complex subunit sap18	516	72	90	7.15e-59	XP_002509676
	F-P4D04	glycerol-3-phosphate acyltransferase 6	504	99	97	2.94e-100	XP_002309124
	F-P4D05	TRANSPORT INHIBITOR RESPONSE 1 protein	591	99	94	1.56e-89	XP_002516815
	F-P4D06	swap domain-containing partial	549	91	92	9.63e-94	XP_002513189
	F-P4D07	high chlorophyll fluorescence phenotype 173 protein	502	100	97	1.13e-102	CBI18357
	F-P4D08	cytochrome c oxidase subunit 2	551	85	84	2.1e-57	YP_006666139
	F-P4D09	chitinase-like protein	530	71	94	1.98e-70	AEZ67304
	F-P4D11	acetyl- carboxylase	529	27	89	3.76e-08	XP_002513881
	F-P4E01	equilibrative nucleoside transporter 4-like	542	63	93	1.15e-56	XP_002525348
	F-P4E04	wd repeat-containing	524	99	94	4.52e-88	XP_003543688
	F-P4E05	disease resistance family protein	462	81	76	2.5e-32	XP_002318534.1
	F-P4E06	multiple c2 and transmembrane domain-containing protein 2-like	484	73	95	1.74e-53	XP_002330999
	F-P4E07	uncharacerized protein	578	21	92	5.11e-07	NP_001119115
	F-P4E08	rwp-rk domain-containing protein	474	100	86	1.73e-72	XP_002301919
	F-P4E11	universal stress protein A-like protein-like	515	41	92	1.19e-29	XP_004507182.1
	F-P4F01	transcription factor, putative	517	100	72	3.43e-25	XP_002528196
	F-P4F02	esterase lipase domain-containing	504	99	91	3.83e-93	CBI20877
	F-P4F03	yth domain family protein	503	92	92	1.96e-85	XP_002311277
	F-P4F04	probable gmp synthase	484	76	92	3.71e-60	XP_002324538
	F-P4F06	nuclear cap-binding protein	557	31	86	1.56e-17	XP_002313362
	F-P4F07	conserved hypothetical protein	557	91	75	4.14e-61	XP_002520440
	F-P4F11	protein acclimation of photosynthesis to environment	407	71	86	4.65e-22	XP_002530392
	F-P4F12	gata transcription factor 9-like	187	77	66	3.1e-24	XP_002316371
	F-P4G01	protein	498	99	89	7.19e-86	XP_002526972
	F-P4G02	cysteine synthase	558	82	96	5.25e-91	XP_002512253
	F-P4G03	protein	446	48	97	2.27e-22	XP_002334885
	F-P4G04	acyl- oxidase	503	50	94	2.04e-34	XP_002525341
	F-P4G06	Glutamate-cysteine ligase, chloroplast precursor	531	100	94	3.5e-104	XP_002509800.1
	F-P4G07	secretory peroxidase	492	76	96	7.92e-63	NP_001238183
	F-P4G08	protein phosphatase 2c 60	528	49	93	3.6e-38	XP_002332050
	F-P4G09	peptidyl-prolyl cis-trans isomerase	537	99	94	4.52e-97	XP_002525647
	F-P4G10	glutathione-dependent formaldehyde dehydrogenase	450	51	77	3.78e-28	XP_002301836
	F-P4H03	glyceraldehyde-3-phosphate dehydrogenase	545	99	99	5.01e-103	AFE48357
	F-P4H04	dcd (development and cell death) domain protein	485	84	98	3.77e-88	XP_003553926
	F-P4H06	5 -3 exoribonuclease 3-like	533	100	94	1.97e-98	XP_002510514
	F-P4H07	pentatricopeptide repeat-containing	572	100	88	1.82e-94	XP_002528404
	F-P4H09	conserved hypothetical	482	90	74	4.38e-26	XP_002510707
	F-P4H10	alpha-l-fucosidase 1-like	610	100	94	1.49e-96	XP_002318264
	F-P4H11	beta-amyrin synthase	448	61	92	1.09e-38	XP_002310349
	F-P5A04	pollen-specific c2 domain containing protein	552	100	86	3.05e-92	XP_002530486
	F-P5A05	1-phosphatidylinositol phosphodiesterase-related protein	587	81	94	7.43e-96	XP_002528284
	F-P5A06	ribosomal protein s11	526	63	97	2.31e-60	AFU96803
	F-P5A08	abscisic insensitive 1b	522	87	94	6.72e-91	XP_002309484
	F-P5A09	tvp38 tmem64 family membrane	550	97	87	2.22e-57	XP_002327389
	F-P5A11	50s ribosomal protein l20	468	81	97	1.59e-75	XP_002301732
	F-P5A12	abc transporter family pleiotropic drug resistance protein	575	98	96	2.23e-117	CBI36070
	F-P5B01	phosphatidylinositol 3- and 4-kinase-like protein	521	99	58	2.8e-22	XP_002308853
	F-P5B02	protein	566	100	96	1.19e-117	XP_002317500
	F-P5B04	r2r3-myb transcription factor	557	88	90	1.41e-90	ABH02907
	F-P5B05	PREDICTED: uncharacterized protein [Glycine max]	579	72	59	1.59e-23	XP_003529492
	F-P5B06	udp-glycosyltransferase 1	483	94	71	3.32e-38	XP_002311964
	F-P5B08	sucrose-phosphate synthase	548	82	89	6.67e-76	BAA22071
	F-P5B10	coiled-coil domain-containing protein 25-like	546	53	95	1.02e-20	XP_002309559
	F-P5B11	ring finger protein	319	90	96	2.81e-43	XP_002519042
	F-P5C04	phosphoprotein phosphatase	606	99	99	3.75e-137	XP_002310919
	F-P5C05	maternal effect embryo arrest 22	533	80	68	4.06e-28	XP_002523168
	F-P5C06	protein	444	99	92	1.1e-57	XP_002313719
	F-P5C12	digalactosyldiacylglycerol synthase	566	100	95	1.34e-103	XP_002320779
	F-P5D01	u3-55k-like protein 2	540	93	89	1.15e-85	XP_002519595
	F-P5D04	40s ribosomal protein	466	41	92	5.07e-26	XP_002510918
	F-P5D05	alkaline neutral invertase	488	92	99	1.21e-94	CBI40244
	F-P5D06	myo-inositol-1-phosphate synthase	538	99	100	1.13e-118	ABF51620
	F-P5D07	tyrosine-specific transport	532	78	94	9.97e-77	XP_002299650
	F-P5D08	thioredoxin y	511	51	86	2.03e-33	XP_002266350
	F-P5D09	phox domain-containing protein	313	58	78	1.01e-13	CAN62820
	F-P5D10	isopentenyl-diphosphate delta-isomerase	528	71	95	3.17e-72	BAF98287
	F-P5D11	predicted protein [P. trichocarpa]	453	52	69	2.68e-07	XP_002319194
	F-P5D12	nedd8-conjugating enzyme ubc12	561	84	97	2.42e-102	XP_002525098
	F-P5E01	protein kinase g11a-like	523	100	84	1.23e-72	XP_002302494
	F-P5E02	mlp-like protein 28	348	57	81	1.87e-18	AAK14060
	F-P5E04	f-box family protein	530	100	88	8.06e-93	XP_002320506
	F-P5E05	transducin wd40 domain-containing	526	27	97	4.19e-16	XP_002530734
	F-P5E06	protein	512	87	77	2.7e-56	XP_002524643
	F-P5E07	hexose transporter	559	88	96	1.64e-70	XP_002305649
	F-P5E08	early flowering 4	614	23	93	1.06e-15	XP_002299809
	F-P5E10	peptide chain release factor erf subunit 1	513	100	99	1.7e-112	NP_199599
	F-P5E11	cytochrome p450	525	67	85	1.31e-43	XP_002531093
	F-P5F01	af370611_1 protein	549	65	76	6.11e-40	XP_002314045
	F-P5F02	cytochrome f	527	100	97	6.97e-110	ABU85499
	F-P5F04	ubiquitin ligase sinat3	406	100	97	1.56e-86	XP_002516674
	F-P5F07	ctr1-like protein kinase	312	55	67	5.38e-16	XP_002322899
	F-P5F08	transport inhibitor response 1	501	99	91	3.62e-87	XP_003521531
	F-P5F09	predicted protein [P. trichocarpa]	543	38	70	0.00117	XP_002318349
	F-P5F10	amino acid	536	100	92	1.77e-96	XP_003631566
	F-P5F12	peroxisomal membrane protein	330	54	96	4.12e-58	XP_002526854
	F-P5G04	phosphoribulokinase, partial	496	53	94	5.23e-44	ABK32930
	F-P5G07	translation initiation factor eif-2b epsilon subunit	579	62	92	1.6e-63	XP_002512281
	F-P5G09	s-acyltransferase tip1	575	100	86	6.49e-98	XP_002532314
	F-P5G10	receptor-like protein kinase hsl1-like	488	100	87	9.41e-66	XP_002301126
	F-P5G11	protein	494	98	90	5.11e-83	XP_002314140
	F-P5G12	probable lrr receptor-like serine threonine-protein kinase at5g63710-like	533	88	94	7.26e-73	XP_002300217
	F-P5H01	zinc finger	528	33	91	2.33e-21	XP_002268140
	F-P5H02	50s ribosomal protein l13	518	85	97	1.41e-78	XP_002532120
	F-P5H03	beta galactosidase 1	479	100	94	3.41e-93	ABK96254
	F-P5H04	selenium-binding protein	505	91	90	4.17e-83	XP_002328915
	F-P5H06	plasma membrane intrinsic protein	493	77	92	7.1e-58	XP_002519539
	F-P5H10	ac007230_9ests gb	155	99	86	2.27e-15	XP_002328967
	F-P6A03	abc transporter b family member 13-like	506	91	82	2.97e-61	XP_002510564
	F-P6A06	protein argonaute 4	488	100	96	1.04e-91	XP_002527764
	F-P6A09	60s ribosomal protein l11	573	93	97	1.97e-100	CAC12883
	F-P6A12	protein	529	99	74	2.29e-43	XP_002316801
	F-P6B01	sodium calcium exchanger family	562	30	91	1.62e-08	XP_002298903
	F-P6B03	wd repeat-containing	536	99	98	4.76e-90	XP_002327405
	F-P6B04	dead-box atp-dependent rna helicase	535	44	75	6.22e-17	CBI31917
	F-P6B06	translocase of chloroplast chloroplastic-like	554	100	90	3.79e-92	AAL06516
	F-P6B07	ethylene-responsive transcription factor 3-like	590	43	69	0.00946	XP_003519443
	F-P6B08	protein	536	66	67	9.88e-24	XP_002514883
	F-P6B09	atp synthase cf0 subunit i	562	89	97	1.5e-105	AFU96504
	F-P6B11	rna-dependent rna polymerase	484	56	93	7.99e-50	XP_002311536
	F-P6C01	subtilisin-like serine protease	567	97	86	6.99e-92	XP_002308119
	F-P6C02	at2g26730-like partial	532	47	85	1.6e-28	XP_002321580
	F-P6C03	protein	593	87	78	1.62e-64	XP_002303641
	F-P6C04	letm1-like protein	520	99	79	3.81e-71	XP_002309411
	F-P6C05	exosome component 10-like	466	98	65	2.55e-33	XP_002325430
	F-P6C07	wd-40 repeat family protein	565	22	88	2.87e-15	CBI34773
	F-P6C09	integrin-linked protein kinase family	481	94	86	1.72e-72	XP_002520399
	F-P6D01	receptor-like kinase	476	100	98	2.78e-100	XP_002324686
	F-P6D04	guanylyl cyclase	602	56	52	8.78e-08	XP_002311194
	F-P6D06	molybdenum cofactor sulfurase family protein	523	69	90	5.6e-60	XP_002304601
	F-P6D08	aldehyde dehydrogenase	255	48	84	1.88e-30	XP_002330375
	F-P6D10	bromodomain-containing protein	341	63	69	5.65e-15	XP_002298808
	F-P6E02	hydroxypyruvate reductase	570	82	98	1.02e-86	XP_002531721
	F-P6E03	homeobox-leucine zipper protein hat5-like	612	38	84	3.24e-08	XP_002278872
	F-P6E04	ndx1 homeobox protein	464	95	73	1.74e-45	XP_002520708
	F-P6E08	aspartic proteinase nepenthesin-1	562	61	91	2.01e-49	XP_002532530
	F-P6E09	cysteine synthase	508	78	96	6.59e-65	XP_003554689
	F-P6E10	formamidase-like protein	76	85	89	1.44e-71	XP_002525256
	F-P6F02	2-oxoglutarate e1 component	485	69	85	1.01e-45	XP_002528465
	F-P6F04	potassium transporter	466	26	95	4.51e-10	AAC49847
	F-P6F08	cyclic nucleotide-gated ion channel	541	69	80	6.69e-42	XP_002317760
	F-P6F11	secologanin synthase-like	469	100	82	4.37e-62	XP_002516130
	F-P6F12	thylakoid membrane phosphoprotein	554	66	88	1.53e-51	XP_002320236
	F-P6G01	serine partial	441	99	98	1.1e-93	ACJ11726
	F-P6G02	gibberellin receptor	664	93	87	4.07e-93	XP_002524110
	F-P6G04	sit4 phosphatase-associated family protein	571	99	91	7.73e-86	XP_002314265
	F-P6G06	enoyl- hydratase 3-hydroxyacyl- dehydrogenase	570	37	85	6.49e-16	XP_002882497
	F-P6G07	predicted protein [P. trichocarpa]	578	79	54	1.83e-13	XP_002324038
	F-P6G08	atp binding	491	46	77	1.8e-19	XP_002525391
	F-P6G09	serine carboxypeptidase-like 45	521	100	95	2.14e-87	XP_002318164
	F-P6G10	MAP kinase kinase family protein	460	100	93	3.36e-88	XP_002324775
	F-P6G12	zeaxanthin epoxidase	339	47	89	2.48e-36	XP_002531782
	F-P6H03	MYBR domain class transcription factor	477	52	82	5.26e-28	ADL36788.1
	F-P6H04	atp binding	577	30	94	2.44e-25	ABK92596
	F-P6H05	purple acid phosphatase	496	100	93	1.03e-89	XP_002323987
	F-P6H06	chloroplast rna-binding protein 29	537	55	85	7.64e-35	XP_002323470
	F-P6H07	beta-glucosidase-like sfr2	512	100	81	9.03e-73	XP_002280268
	F-P6H11	glutathione peroxidase	535	60	80	2.99e-26	XP_002515414
	F-P6H12	atp synthase beta subunit	496	99	99	2.12e-105	CBI26938
	F-P7A01	probable plastid-lipid-associated protein chloroplastic	604	91	83	8.66e-85	XP_002299674
	F-P7A02	zinc finger protein constans-like 16-like	367	38	95	2.8e-14	XP_003637430
	F-P7A03	g-type lectin s-receptor-like serine threonine-protein kinase	505	73	77	1.69e-38	XP_002522015
	F-P7A04	probable receptor-like protein kinase at1g80640-like	493	92	83	4.56e-67	XP_002515456
	F-P7A06	methionine synthase	504	61	96	4.54e-57	XP_002338954
	F-P7A09	omega-3 fatty acid desaturase	479	99	71	2.24e-55	XP_002323585
	F-P7A11	photosystem ii cp43 chlorophyll apoprotein	478	54	97	9.17e-39	ADJ67447
	F-P7A12	nucleic acid binding protein	546	38	78	2.35e-06	ACA24497
	F-P7B02	uncharacterized membrane	513	70	92	1.52e-32	CAN64310
	F-P7B03	dna-3-methyladenine glycosylase ii	528	95	80	3.78e-55	XP_002521574
	F-P7B04	lipid transfer protein	554	64	82	1.32e-41	AAF35185
	F-P7B06	v-type proton atpase subunit b2	597	99	98	1.23e-129	XP_002285897
	F-P7B07	geminivirus rep-interacting motor	541	71	97	9.73e-77	ABK93854
	F-P7B09	solanesyl diphosphate synthase	556	79	80	1.08e-51	XP_002300442
	F-P7B10	26s protease regulatory subunit 6a	545	99	100	2.74e-119	ACJ85402
	F-P7B11	set domain-containing protein	594	98	73	4.55e-66	XP_002518020
	F-P7B12	14 kda zinc-binding protein	474	70	96	5.55e-65	XP_002323194
	F-P7C01	single-strand binding protein	484	77	79	4.06e-44	XP_002302076
	F-P7C02	nudix hydrolase chloroplastic-like	501	90	68	6.97e-32	XP_002530714
	F-P7C03	monooxygenase 1	427	93	75	2.52e-47	XP_002515156
	F-P7C04	conserved hypothetical protein	284	72	70	2.06e-05	XP_002532648
	F-P7C06	purple acid phosphatase	389	75	88	7.39e-43	XP_002307690
	F-P7C07	soul-like protein	520	96	86	2.61e-84	XP_002318082
	F-P7C08	predicted protein [P. trichocarpa]	528	60	96	3.48e-54	XP_002298022
	F-P7C10	pinus taeda anonymous locus	181	93	87	1.27e-21	XP_002310568
	F-P7C12	peptide transporter ptr1-like	523	69	91	1.55e-61	XP_002298324
	F-P7D01	pyrroline-5-carboxylate reductase	520	94	93	5.7e-92	XP_002307988
	F-P7D02	ein3-binding f-box protein	339	97	88	8.89e-37	XP_002325221
	F-P7D04	elongation factor chloroplastic-like	539	81	75	1.65e-26	XP_002509581
	F-P7D11	amp dependent	518	100	93	7.09e-91	XP_002519195
	F-P7D12	tryptophan aminotransferase-related protein 4-like	510	100	86	1.3e-76	XP_002524350
	F-P7E01	dihydrolipoyllysine-residue acetyltransferase component	561	60	86	3.28e-43	XP_002325998
	F-P7E02	zinc finger ccch domain-containing protein 64	554	100	84	7.26e-86	XP_002514115
	F-P7E04	predicted protein [P. trichocarpa]	425	90	57	7.78e-13	XP_002329276
	F-P7E07	protein iq-domain 1	175	75	95	1.61e-13	XP_002525175
	F-P7E10	long chain acyl- synthetase 2-like	546	40	90	1.11e-25	XP_002313075
	F-P7E11	cytosolic fe-s cluster assembly factor nbp35	504	76	98	3.25e-74	ACJ84230
	F-P7E12	transport inhibitor response 1	399	66	96	1.71e-53	CBI32265
	F-P7F01	ribonuclease 3-like protein 2-like	469	99	83	1.68e-56	XP_002529460
	F-P7F04	ribophorin ii family protein	506	96	83	1.14e-66	XP_002300771
	F-P7F05	hormone-sensitive lipase	600	100	80	1.89e-87	XP_002517206
	F-P7F06	auxin-regulated protein	483	91	82	1.97e-56	XP_002527865
	F-P7F08	homeobox protein bel1 homolog	482	56	77	4.11e-17	XP_002509843
	F-P7F09	ascorbate peroxidase	496	83	91	6.69e-62	AAD30294
	F-P7F12	glutamine synthetase	524	68	97	3.06e-60	BAD94507
	F-P7G02	triosephosphate isomerase	560	67	92	2.59e-46	AEK69741
	F-P7G03	dof zinc finger protein	394	52	80	9.75e-18	CBI30590
	F-P7G05	light-harvesting complex i protein lhca1	591	30	96	1.68e-25	XP_002315298
	F-P7G06	protein	495	99	87	5.85e-75	XP_002297796
	F-P7G07	esterase lipase domain-containing protein	533	92	69	3.2e-45	XP_002297666
	F-P7G08	transparent testa 12 protein	500	51	91	3.31e-30	XP_003605914
	F-P7G12	cdk5rap3-like protein	520	105	88	8.16e-81	XP_002331003
	F-P7H02	arginine serine-rich splicing	404	26	100	7.35e-07	XP_002308490
	F-P7H03	protein decapping 5	460	100	73	9.88e-33	XP_002311428
	F-P7H06	conserved hypothetical protein	616	24	90	1.9e-11	XP_002515161
	F-P7H08	monodehydroascorbate reductase	574	100	95	6.73e-111	XP_002298535
	F-P7H09	polyubiquitin 2	442	53	100	2.74e-42	XP_002338082
	F-P7H10	probable wrky transcription factor 33	619	100	85	2.02e-73	AEV66272
	F-P8A02	fructokinase 3	529	100	95	2.24e-95	XP_002305200
	F-P8A03	gdsl esterase lipase at5g33370-like	551	78	90	1.03e-75	XP_002522020
	F-P8A04	subtilase family protein	543	91	94	3e-109	XP_002529889
	F-P8A09	eri1 exoribonuclease	508	93	82	1.91e-69	XP_002299190
	F-P8A10	pinus taeda anonymous locus	455	100	98	3.59e-83	XP_002522810
	F-P8A12	dna binding	526	81	57	5.56e-21	XP_002524275
	F-P8B01	g-box binding factor 1	367	59	84	1.85e-09	ABK96172
	F-P8B03	far upstream element-binding	531	88	89	1.76e-60	XP_002324756
	F-P8B09	zinc knuckle (cchc-type) family	543	97	61	1.44e-31	XP_002312571
	F-P8C03	ribosomal protein s7	563	79	97	2.45e-94	NP_084841
	F-P8C04	phytochrome and flowering time regulatory protein 1	553	100	86	6.85e-69	XP_002315956
	F-P8C07	photosystem i reaction center subunit n	483	32	100	3.13e-37	XP_002306249
	F-P8C08	rna-dependent rna polymerase 1	452	90	88	1.78e-75	CAA09896
	F-P8C11	acyl- oxidase acx3	546	99	93	2.34e-104	CBI21935
	F-P8D01	glutamate receptor	572	99	96	1.19e-90	XP_002301626
	F-P8D02	protein	487	76	95	2.74e-67	XP_002309725
	F-P8D03	plasma membrane h+ atpase	269	99	96	1.66e-31	XP_002324397
	F-P8D04	protein	497	77	79	3.62e-30	XP_002312401
	F-P8D06	aspartic proteinase	557	100	88	8.56e-96	XP_002319454
	F-P8D09	abc transporter b family member 1-like	518	100	96	2.44e-100	XP_003625677
	F-P8D11	subtilase family protein	583	94	95	2.68e-102	XP_002304129
	F-P8D12	protein kinase family protein	486	65	93	3.02e-48	XP_002318112
	F-P8E01	kinesin light	525	50	57	2.02e-06	XP_002523319
	F-P8E02	ribulose bisphosphate carboxylase oxygenase activase chloroplast	574	50	82	3.74e-35	XP_002312110
	F-P8E03	cold acclimation protein	370	88	93	3.77e-52	XP_002310187
	F-P8E04	40s ribosomal protein s9	409	84	99	3.67e-68	AAU93594
	F-P8E05	ring u-box domain-containing	472	44	98	2.25e-38	XP_003518705
	F-P8E06	calcium dependent protein kinase 1	567	95	53	1.67e-21	XP_002267735
	F-P8E08	26s proteasome regulatory subunit	501	64	95	1.44e-49	XP_002300175
	F-P8E09	iron-sulfur cluster assembly protein	463	86	66	4.48e-30	XP_002267203
	F-P8E12	leucine aminopeptidase 1	508	95	85	1.97e-58	XP_002325134
	F-P8F01	syntaxin 32	589	62	82	1.44e-29	XP_002324966
	F-P8F02	allene oxide cyclase	560	23	92	1.21e-14	XP_002530384
	F-P8F04	pore-forming toxin-like protein hfr-2	506	44	68	7.77e-10	AAW48295
	F-P8F05	sucrose phosphate synthase	559	45	94	1.11e-42	AAG01888
	F-P8F06	40s ribosomal protein s8	551	69	87	7.63e-51	ABR25841
	F-P8F12	ww domain-containing oxidoreductase-like isoform 2	506	75	92	1.61e-64	XP_002509816
	F-P8H03	mitochondrial translational initiation	521	67	59	4.21e-05	XP_002300479
	F-P8H04	dihydropyrimidine dehydrogenase	582	67	85	8.99e-55	XP_002329736
	F-P8H05	late embryogenesis abundant protein lea14-	489	90	96	7.88e-94	XP_002533345
	F-P8H08	calcium-transporting atpase endoplasmic reticulum-type-like	487	97	92	2.21e-65	AAT77893
	F-P8H09	protein	401	93	73	3.21e-30	XP_002512251
	F-P8H10	transketolase 1	548	99	98	1.97e-119	CAL07992
	F-P8H11	homeobox protein bel1 homolog	513	100	82	9.89e-43	XP_002509843
	F-P8H12	40s ribosomal protein	554	47	96	5.95e-45	XP_002318635
	F-P9A02	predicted protein [P. trichocarpa]	467	49	78	2.93e-11	XP_002325841
	F-P9A03	porin voltage-dependent anion-selective channel protein	1119	66	94	8.17e-62	XP_002520135
	F-P9A05	abc transporter family protein	531	99	97	5.06e-96	XP_002310031
	F-P9A06	lipoxygenase, partial	635	41	97	3.45e-36	ACS28586
	F-P9A07	ccr4-not transcription complex	227	78	96	2.25e-28	XP_003547043
	F-P9A08	tpr repeat-containing thioredoxin	593	95	82	7.42e-70	XP_002524280
	F-P9A09	cytokinin riboside 5 -monophosphate	522	84	95	1.09e-83	XP_002309490
	F-P9A10	2-phosphoglycolate phosphatase 1	524	53	97	2.1e-38	XP_003552463
	F-P9A12	transparent testa 12 protein	563	87	92	6.1e-85	XP_002317107
	F-P9B03	glutamine partial	375	46	87	1.53e-21	AEQ94140
	F-P9B05	histone-lysine n-methyltransferase suvr4	541	100	83	4.7e-82	XP_002301851
	F-P9B06	lil3 protein	496	54	67	2.52e-09	XP_002326480
	F-P9B08	protein kinase	515	99	99	1.73e-112	XP_002315799
	F-P9B10	protein kinase	522	59	83	1.02e-32	XP_002306862
	F-P9B11	inorganic pyrophosphatase	485	72	76	4.18e-37	XP_002313207
	F-P9C01	myb-like transcription factor-like	541	60	80	2.49e-32	XP_002312695
	F-P9C07	neutral invertase	458	100	84	8.48e-78	CBI40245
	F-P9C11	zinc-binding protein	558	70	90	2.67e-54	XP_002520074
	F-P9D02	f-box family protein	566	86	71	2.05e-43	XP_002310753
	F-P9D06	peroxidase 4	515	76	93	7.18e-68	XP_002328991
	F-P9D07	tripeptidyl peptidase ii	509	100	96	4.74e-92	XP_002318216
	F-P9D08	partial	524	33	98	5.1e-13	AEA50860
	F-P9D10	abscisic insensitive 1b	588	100	67	9.73e-37	AEK05572
	F-P9D11	metal tolerance protein c1	495	47	84	3.2e-18	XP_002269478
	F-P9D12	fk506-binding protein	563	87	79	1.34e-52	XP_002510912
	F-P9E01	pinus taeda anonymous locus	472	29	95	3.43e-12	XP_002269218
	F-P9E07	probable carboxylesterase 2-like	601	90	82	7.37e-69	XP_002510250
	F-P9E08	gdp-l-galactose phosphorylase	551	100	92	3.2e-88	XP_002530359
	F-P9E09	nucleic acid binding	588	82	59	2.46e-21	XP_002278933
	F-P9E11	rna recognition motif-containing	585	58	69	2.86e-26	XP_002519921
	F-P9E12	peroxidase precursor family protein	502	91	91	7.1e-81	XP_002302162
	F-P9F01	auxin response factor 2	335	76	75	1.02e-42	XP_002318767
	F-P9F03	telomerase-binding protein est1a	521	44	75	2.38e-14	XP_003529483
	F-P9F09	cellulose synthase	532	99	92	3.47e-83	AAO25536
	F-P9F10	ribosomal protein l36	518	21	100	3.82e-09	AFU95166
	F-P9F11	ribosomal protein s4	505	41	95	2.51e-29	ABU85518
	F-P9F12	dihydrolipoamide dehydrogenase	577	67	95	1.02e-67	XP_002519286
	F-P9G01	metal abc	245	46	79	1.01e-20	XP_002531325
	F-P9G04	f-box family protein	539	100	88	2.64e-89	XP_002306554
	F-P9G05	calcium-dependent protein kinase 33	615	99	96	1.98e-120	XP_002532559
	F-P9G08	rna binding	350	45	96	1.34e-06	XP_002330220
	F-P9G09	leucine aminopeptidase	588	71	89	4.88e-69	XP_002325134
	F-P9G12	aminophospholipid atpase	492	91	93	7.91e-74	XP_002514445
	F-P9H03	Alpha-N-arabinofuranosidase 1 precursor	469	100	92	1.31e-77	XP_002523672.1
	F-P9H04	catalase	316	99	100	2.75e-61	AAX88799
	F-P9H07	gdsl esterase lipase at5g33370-like	514	53	87	2.94e-33	XP_002325360
	F-P9H08	staphylococcal nuclease domain-containing protein 1-like	513	90	89	3.5e-80	XP_003523184
	F-P9H09	ribose phosphate pyrophosphokinase	506	79	86	4.69e-62	XP_002532081
	F-P9H10	gtp-binding protein	488	50	96	2.3e-40	XP_002307071
	F-P9H11	type 2 ribosome-inactivating protein	552	83	64	1.99e-32	ACV60361
	F-P9H12	protein	566	100	99	7.81e-124	XP_002516524
	F-P10A04	protein	300	46	91	1.42e-13	XP_002522279
	F-P10A05	ethylene response factor	537	70	88	2.22e-51	AAX84670
	F-P10A06	molybdopterin cofactor	608	84	77	4.83e-68	XP_002321884
	F-P10A07	gag-pol polyprotein	365	72	75	2.36e-14	AAM94350
	F-P10A10	casein kinase i isoform alpha	445	41	91	2.59e-09	XP_002325416
	F-P10A11	ca2+ antiporter cation exchanger	515	100	91	1.24e-69	XP_002528100
	F-P10A12	ankyrin repeat-containing protein	504	85	85	9.3e-50	CBI24749
	F-P10B01	photosystem ii reaction center psb28 protein	540	99	84	4.79e-77	XP_002271666
	F-P10B03	predicted protein [P. trichocarpa]	406	46	72	1.43e-06	XP_002311648
	F-P10B05	glycolate oxidase	531	94	96	1.35e-100	CAN67413
	F-P10B06	porin family protein	548	75	94	6.25e-75	XP_002312708.1
	F-P10B10	phosphate synthetase	564	95	98	4.9e-115	XP_002513951
	F-P10B12	b3 domain-containing protein	546	46	65	1.6e-08	XP_002518948
	F-P10C01	protein phosphatase 2c 16	525	100	82	2.48e-56	XP_002304106
	F-P10C02	translation initiation factor 6	536	58	96	8.9e-59	ACZ74051
	F-P10C07	at1g18740 f6a14_15	449	76	78	2.61e-30	AFK40307
	F-P10C08	conserved hypothetical protein	113	98	97	9.2e-11	XP_002521988
	F-P10C10	gaga-binding transcriptional activator	516	99	83	2e-64	XP_002306908
	F-P10C11	probable serine threonine-protein kinase at1g54610-like	519	81	92	4.13e-60	XP_002516867
	F-P10D01	light-harvesting complex ii protein lhcb3	410	100	100	5.25e-87	XP_002525758
	F-P10D02	auxin response factor 1	487	100	89	3.5e-75	XP_002527835
	F-P10D04	gtp-binding protein	580	100	97	1.54e-113	XP_002513274
	F-P10D05	hexose transporter	592	100	95	2.38e-113	XP_003539275
	F-P10D07	lung seven transmembrane	541	100	85	6.16e-89	XP_002319667
	F-P10D08	chromatin remodeling complex	105	100	94	3.67e-05	XP_002300622
	F-P10D10	o-acyltransferase wsd1-like	460	44	80	1.75e-18	XP_002518737
	F-P10D12	pectinacetylesterase family protein	492	98	90	2.6e-87	ADR82372
	F-P10E02	predicted protein [P. trichocarpa]	592	100	88	2.22e-90	XP_002319276
	F-P10E03	aspartyl protease family protein	497	100	60	5.06e-32	CAN65806
	F-P10E04	60s ribosomal protein l7a	532	100	97	2.49e-112	EEE68481
	F-P10E05	aminoalcoholphosphotransferase	422	53	95	3.59e-34	AAL68843
	F-P10E08	PREDICTED: uncharacterized protein [Vitis vinifera]	555	68	70	6.69e-31	XP_002269529
	F-P10F03	2og-fe oxygenase family protein	429	34	83	3.49e-07	XP_002298482
	F-P10F04	mlo-like protein 6	360	100	88	4.71e-51	XP_002314276
	F-P10F05	peptidase m28 family protein	536	57	93	1.36e-41	XP_002309233
	F-P10F10	ubiquitin-like protein	513	67	100	3.45e-69	BAJ61942
	F-P10F12	oas-tl4 cysteine synthase	494	51	92	3.09e-40	XP_002524867
	F-P10G01	gcip-interacting family	583	46	78	1.59e-25	XP_002313701
	F-P10G02	glutaredoxin family protein	514	72	57	2.92e-11	XP_002529166
	F-P10G05	embryonic flower 2	577	51	94	5.13e-49	XP_002299409
	F-P10G07	casein kinase ii alpha subunit	490	46	92	1.95e-33	XP_002525258
	F-P10G11	proline-rich protein	563	87	78	3.78e-34	XP_002517918
	F-P10G12	nad-dependent epimerase dehydratase	550	80	96	1.4e-85	XP_002530987
	F-P10H01	b-box 32 protein	499	67	68	2.08e-21	XP_002316440
	F-P10H02	protein	581	24	97	1.84e-14	XP_002309815
	F-P10H06	nuclear transcription factor y subunit c-9	656	71	88	1.54e-38	XP_002311837
	F-P10H07	nudix hydrolase 24	594	98	70	6.96e-55	XP_002515578
	F-P10H11	senescence-associated protein	529	78	98	3.75e-59	XP_002526335
	F-P10H12	protein	545	55	81	2.1e-33	XP_002306856
	F+R-Contig1	cellulose synthase-like protein h1	611	55	70	1.18e-24	AFZ78580
	F+R-Contig101	elongation factor 1- partial	597	98	98	9.53e-130	XP_002518072
	F+R-Contig106	thiamine biosynthetic enzyme	541	76	95	2.34e-58	XP_002305603
	F+R-Contig107	molybdopterin cofactor	845	38	95	2.63e-51	XP_002304601
	F+R-Contig110	nucleobase-ascorbate transporter 6	516	84	98	9.13e-95	XP_002318639
	F+R-Contig112	ribulose- -bisphosphate carboxylase oxygenase small subunit	828	57	91	1.06e-93	XP_002521232
	F+R-Contig114	rna-binding protein cp31	713	84	63	2.94e-29	XP_002318093
	F+R-Contig116	predicted protein	567	68	64	1.04e-16	XP_002315054
	F+R-Contig118	class i chitinase	1049	33	67	4.38e-24	CAN81811
	F+R-Contig120	miraculin homologue	483	48	53	0.0169	BAA82843
	F+R-Contig121	miraculin-like protein	1089	48	51	0.000207	AAQ96377
	F+R-Contig122	at1g56580 f25p12_18	552	67	94	6.46e-60	XP_002330074
	F+R-Contig132	glycoprotease m22 family protein	674	66	99	3.72e-93	XP_002327977
	F+R-Contig133	beta-carotene hydroxylase	413	69	76	9.02e-42	XP_002513654
	F+R-Contig136	conserved protein	1090	31	89	6.32e-54	ABR26094
	F+R-Contig137	cell wall-associated hydrolase	657	93	77	3.07e-88	XP_003637074
	F+R-Contig141	ATP synthase CF0 subunit I, partial (chloroplast)	1021	26	97	4.01e-26	ABU85490.1
	F+R-Contig25	oxygen evolving enhancer protein 1	745	93	92	1.76e-136	ADZ75466
	F+R-Contig29	c-type u1 snrnp	795	29	97	6.83e-29	CBI32274
	F+R-Contig30	sterol carrier protein 2-like	603	61	87	6.76e-51	XP_002510217
	F+R-Contig31	protein gigantea	732	100	87	2.63e-117	XP_002307516
	F+R-Contig32	mip pip subfamily	736	91	94	1.29e-141	DAA33861
	F+R-Contig36	ferredoxin-dependent glutamate synthase	634	99	95	1.45e-113	CAA56286
	F+R-Contig39	cbs domain-containing protein	795	48	94	7.46e-63	XP_002512622
	F+R-Contig42a	class i chitinase	1079	80	76	2.87e-122	XP_002306220
	F+R-Contig42b	carbonic anhydrase	548	97	91	1e-103	ABK96336
	F+R-Contig45	atp synthase gamma chain	793	84	92	6.74e-113	XP_002518477
	F+R-Contig54	60s ribosomal protein	623	88	92	1.06e-97	XP_002519996
	F+R-Contig60	f chain improved model of plant photosystem i	456	68	73	1.71e-15	XP_002299414
	F+R-Contig63	dna binding	586	91	59	5.26e-27	XP_002514702
	F+R-Contig73	Endochitinase	859	47	61	9.65e-24	XP_003604092.1
	F+R-Contig80	hfr-2-like partial	595	71	62	2.45e-28	CAN71829
	F+R-Contig92	actin	495	74	100	1.67e-80	DAA51874
	F+R-Contig93	vamp-like protein ykt61	329	66	97	2.61e-65	NP_200614
	F+R-Contig98	glyceraldehyde-3-phosphate dehydrogenase	510	68	87	1.38e-44	XP_002512790
	R-Contig28	ribulose bisphosphate carboxylase oxygenase activase chloroplast	589	100	91	1.58e-98	ABK96359
	R-Contig94	betaine-aldehyde dehydrogenase	252	90	89	4.79e-30	XP_002511463
	R-Contig95	lipid transfer protein	477	75	83	1.63e-42	AAF35185
	R-Contig96	dead-box atp-dependent rna helicase 7-like	560	100	94	1.01e-105	XP_002318863
	R-Contig97	dnaj protein homolog	419	98	98	1.4e-39	XP_002514419
	R-Contig99	predicted protein [P. trichocarpa]	532	48	78	9.91e-14	XP_002321926
	R-Contig100	Protein	554	68	96	4e-70	XP_002521598
	R-Contig102	lipid transfer protein	604	60	80	2.23e-40	AAF35184
	R-Contig103	Actin	540	83	99	4.78e-101	ABY19575
	R-Contig105	leucine-rich repeat transmembrane protein kinase	480	43	83	6.94e-16	XP_002323813.1
	R-Contig108	cytokinin riboside 5 -monophosphate phosphoribohydrolase log1-like	665	71	96	6.08e-81	XP_002285246
	R-Contig109	transcription factor	597	56	92	8.91e-40	XP_002306429
	R-Contig111	protein disulfide	689	34	93	3.4e-32	XP_002515309
	R-Contig113	orange protein	618	98	95	5.58e-101	XP_002511031
	R-Contig115	structural constituent of cell	624	56	84	9.7e-42	XP_002517918
	R-Contig117	chloroplast photosystem ii light harvesting complex protein	786	35	98	5.04e-50	AEV59651
	R-Contig119	cationic amino acid transporter	554	99	91	1.62e-92	XP_002325437
	R-Contig123	fertilization-independent endosperm	653	88	97	6e-120	XP_002319805
	R-Contig125	cysteine proteinase	812	89	84	1.52e-99	XP_006374886.1
	R-Contig126	actin	753	16	100	4.42e-13	ABK92581
	R-Contig127	pdi-like protein	636	72	89	9.31e-69	XP_002533878
	R-Contig128	leucine aminopeptidase 1	746	80	72	2.4e-46	XP_002529380
	R-Contig129	pyruvate kinase	553	88	78	4.41e-53	XP_002513613
	R-Contig130	chlorophyll a b binding	628	84	99	6.45e-143	XP_002283566
	R-Contig131	probable fructose-bisphosphate aldolase chloroplastic-like	630	40	87	6.56e-34	ABD93208
	R-Contig134	root cap 1	775	96	72	6.78e-52	XP_002524029
	R-Contig135	mpbq msbq methyltransferase 2	696	93	92	2.29e-93	BAH10641
	R-P1A01	transcription factor lim1	518	82	96	1.1e-89	AFV60741
	R-P1A02	ribosome biogenesis gtp-binding protein	592	100	74	5.51e-63	ABK94828
	R-P1A03	conserved hypothetical protein	491	26	86	3.06e-08	XP_002513166
	R-P1A05	harpin-induced family protein	211	42	87	9.84e-25	XP_002322794.1
	R-P1A06	gcn5-related n-acetyltransferase family-like protein	571	88	86	1.84e-75	CAN78264
	R-P1A07	40s ribosomal protein	417	84	97	8.77e-63	XP_002308166
	R-P1A08	zeaxanthin epoxidase	480	77	76	9.46e-20	XP_002523587
	R-P1A11	gtp-binding protein	500	86	96	5.77e-90	XP_002268815
	R-P1A12	iron-inhibited abc transporter	471	99	97	4.78e-92	AEQ94144
	R-P1B02	at1g67700 f12a21_30	352	84	77	1.19e-19	XP_002515011
	R-P1B03	class i chitinase	328	39	93	6.55e-11	XP_002510649
	R-P1B04	predicted protein [P. trichocarpa]	446	100	77	3.91e-25	XP_002314295
	R-P1B05	shikimate kinase like 1	637	65	83	5.62e-54	XP_002328924
	R-P1B06	GTP-BINDING 2 family protein	545	99	97	3.18e-119	XP_002312839.1
	R-P1B07	ring u-box domain-containing	494	83	80	4.76e-53	XP_002530900
	R-P1B08	unnamed protein [Vitis vinifera]	356	29	85	0.00478	CBI22256
	R-P1B10	beta tubulin	365	99	100	2.82e-78	AEK64520
	R-P1B12	galactinol synthase	342	50	80	1.76e-08	ACA04028
	R-P1C02	40s ribosomal protein	399	97	100	1.98e-64	XP_002308235
	R-P1C06	double-stranded dna-binding-like	423	87	95	5.87e-41	XP_002274043
	R-P1C07	rni-like superfamily protein	492	98	51	3.87e-11	XP_002317252
	R-P1C09	cytochrome p450	407	93	75	1.45e-37	XP_002331331
	R-P1C10	translation initiation factor if-2	563	100	90	1.01e-84	XP_002872554
	R-P1D02	beta-amylase family protein	347	97	96	1.29e-61	XP_002311706.1
	R-P1D07	calmodulin-binding transcription activator	572	61	76	7.74e-30	XP_002519198
	R-P1D09	tom1-like protein 2	577	42	86	6.88e-15	XP_002328949
	R-P1D10	mechanosensitive ion channel domain-containing protein	446	100	94	3.08e-62	XP_002309474
	R-P1E01	protein	434	67	87	1.19e-40	XP_002270877
	R-P1E02	actin	548	76	99	1.1e-92	ABY19575
	R-P1E05	serine threonine-protein kinase ctr1-	504	99	98	5.29e-108	XP_002301123
	R-P1E06	60s ribosomal protein l17	483	85	94	1.83e-81	XP_003601798
	R-P1E08	polcalcin jun	320	89	91	1.3e-48	XP_002310148
	R-P1E09	nadph--cytochrome p450 reductase-like	387	98	85	2.41e-60	XP_002534464
	R-P1E10	linoleate 13s-lipoxygenase 2- chloroplastic-like	487	97	85	5.92e-68	XP_002513228
	R-P1E11	f-box family protein	446	75	78	1.62e-31	XP_002297641
	R-P1E12	protein	340	74	89	1.05e-31	XP_002312502
	R-P1F01	constans-2	523	77	92	4.87e-50	XP_002532886
	R-P1F02	dcd (development and cell death)	505	24	78	2.28e-05	NP_001239866
	R-P1F04	50s ribosomal protein l29	600	73	80	2.53e-55	XP_002532831
	R-P1F07	haloalkane dehalogenase 2-like	382	79	68	2.34e-18	XP_002517672
	R-P1F11	gata transcription factor 5	260	48	85	5.21e-08	ADL36693
	R-P1G02	glycogen synthase kinase-3 -3	246	79	96	4.89e-30	XP_002302794
	R-P1G03	40s ribosomal protein s5	469	88	89	1.53e-73	ADR71286
	R-P1G04	dihydroorotate dehydrogenase	559	100	91	4.08e-86	XP_003536739
	R-P1G08	f-box family protein	636	56	75	2.77e-35	XP_002304470.1
	R-P1G09	protein lurp-one-related 8	363	47	91	2.83e-17	ABK94888
	R-P1G10	chorismate mutase	536	92	81	2.45e-78	XP_002324330
	R-P1H01	lojap-related protein	431	94	87	3.23e-66	XP_002312333
	R-P1H02	fructose- - cytosolic	398	87	95	5.43e-64	XP_002306693
	R-P1H03	atp sulfurylase	428	100	93	1.06e-79	XP_002517058
	R-P1H04	protein	536	100	85	2.53e-88	XP_002518917
	R-P1H05	rhodanese-like domain-containing	410	100	93	7.6e-73	XP_002532336
	R-P1H06	exosome complex component mtr3	445	94	90	2.86e-79	XP_002314284
	R-P1H07	gt-2 factor	449	75	88	1.7e-44	XP_002302180
	R-P1H09	predicted protein [P. trichocarpa]	334	75	59	2.31e-06	XP_002336676
	R-P1H10	predicted protein [P. trichocarpa]	517	38	69	9.37e-08	XP_002330302
	R-P1H11	heat shock	620	100	100	3.88e-135	XP_002312089
	R-P2A01	vacuolar protein sorting-associated	469	65	87	5.66e-41	XP_002325025
	R-P2A03	dna repair protein rad51-like protein	421	81	89	9.5e-33	XP_002511689
	R-P2A04	embryonic flower 2	457	42	93	2.67e-15	XP_002511018
	R-P2A07	nucleotidyltransferase domain containing expressed	419	114	61	3.52e-31	CAN79954
	R-P2A09	udp-glycosyltransferase 1	400	100	84	5.14e-61	XP_002532451
	R-P2A10	low quality protein: probable nad h-dependent oxidoreductase 1-like	408	55	82	2.47e-22	XP_003634351
	R-P2A12	chloroplast ferredoxin I	182	40	87	1.09e-06	AEI83424
	R-P2B01	small heat shock protein	453	62	74	1.27e-22	XP_002314566
	R-P2B02	predicted protein [P. trichocarpa]	504	85	62	3.8e-26	XP_002302388
	R-P2B03	trafficking protein particle complex	536	100	98	3.15e-116	XP_002522846
	R-P2B04	hydroxycinnamoyl-coenzyme a shikimate quinate	539	63	85	1.61e-49	XP_002328502
	R-P2B07	protein	509	100	92	4.13e-96	ABK96170
	R-P2B08	leucine-rich repeat family protein	441	100	89	3.99e-63	XP_002310677
	R-P2B09	uncharacterized membrane	426	54	86	9.12e-24	XP_002514086
	R-P2C01	heavy-metal-associated domain--containing protein	449	100	84	4e-53	XP_002323124
	R-P2C03	ascorbate peroxidase	340	56	96	4.32e-29	ACT87980
	R-P2C04	oligopeptidase a	436	75	95	1.04e-47	XP_002319998
	R-P2C06	seed specific protein of balanced nutritional quality	580	63	54	5.74e-14	XP_002264858
	R-P2C07	protein	278	78	93	1.91e-25	XP_002338413
	R-P2C08	protein	406	100	81	1.87e-48	XP_002330702
	R-P2C09	acetyl- carboxylase biotin-containing subunit	512	77	61	1.01e-15	XP_002285378
	R-P2C12	chaperone protein	400	39	90	0.00722	XP_002515306
	R-P2D01	sialyltransferase-like protein	577	98	93	1.52e-113	XP_002320429
	R-P2D04	mangrin	404	98	89	5.09e-64	XP_002530384
	R-P2D05	lipid-transfer protein	419	62	74	1.34e-26	AAL25839
	R-P2D06	carbonic anhydrase	399	100	78	8.4e-27	XP_002524642
	R-P2D07	glycosyltransferase family 14	496	100	92	4.82e-91	ABK94571
	R-P2D09	malate dehydrogenase	344	55	96	3.66e-29	XP_002265080
	R-P2D10	orf 873	366	47	75	1.67e-07	CAA44478
	R-P2D11	mangrin	486	77	80	3.5e-45	ABK94763
	R-P2E01	photosystem ii stability assembly factor hcf136	491	100	75	2.76e-58	XP_002520925
	R-P2E02	p-loop containing nucleoside triphosphate hydrolase-like protein	429	29	100	2.96e-12	XP_002305703
	R-P2E03	60s ribosomal protein	544	73	97	1.96e-71	XP_002533495
	R-P2E04	bel1-like homeodomain protein 1	428	88	84	2.67e-31	XP_002524053
	R-P2E05	predicted protein [P. trichocarpa]	494	92	56	3.46e-19	XP_002315454
	R-P2E06	probable carboxylesterase 11-like	489	99	93	1.12e-95	XP_002526925
	R-P2E07	s-adenosylmethionine partial	406	95	99	5.98e-65	XP_002519480
	R-P2E09	elongation factor 1- partial	489	99	99	1.54e-105	CAL07988
	R-P2E11	protein	365	77	91	2.72e-42	XP_002515557
	R-P2E12	chaperone protein dnaj	461	51	80	2.59e-18	XP_002512737
	R-P2F01	ac009360_1est gb	377	98	93	1.84e-63	XP_002319251
	R-P2F02	predicted protein [P. trichocarpa]	492	76	62	2.62e-08	XP_002301052
	R-P2F03	30s ribosomal protein s9	350	56	93	1.12e-27	XP_002318804
	R-P2F04	Stearyl-ACP desaturase	501	99	98	1.45e-110	BAF02241
	R-P2F06	methyltransferase pmt20	479	100	98	6.86e-101	XP_002326766
	R-P2F07	elongation factor 1-gamma	505	99	83	2.1e-50	Q6YW46
	R-P2F08	protein	417	101	70	5.87e-40	XP_002327350
	R-P2F10	exocyst complex component 7	298	100	98	2.24e-38	XP_002331201
	R-P2F11	gh3 family protein	391	100	87	3.4e-64	XP_002301399
	R-P2F12	mitotic checkpoint protein bub3	420	100	96	5.99e-92	XP_002527504.1
	R-P2G01	glutathione s-transferase	434	76	79	1.74e-39	BAM14583
	R-P2G04	Protein	494	86	80	4.75e-63	XP_002316869
	R-P2G05	transducin wd40 domain-containing protein	529	44	91	2.04e-40	XP_002321300
	R-P2G06	kelch repeat-containing f-box family	433	68	89	9.85e-45	XP_003518718
	R-P2G07	thioredoxin f	412	55	60	7e-07	XP_002325907
	R-P2G08	pentatricopeptide repeat-containing	427	83	78	1.16e-40	XP_002327818
	R-P2G10	oxoglutarate dehydrogenase	577	41	82	1.89e-21	XP_002528465
	R-P2G11	heat stress transcription factor C-1	594	35	94	6.06e-39	XP_002281028
	R-P2G12	Protein	463	97	89	6.51e-71	XP_002516469
	R-P2H01	iaa-amino acid hydrolase ilr1	461	27	95	9.21e-11	XP_002520216
	R-P2H02	predicted protein [P. trichocarpa]	487	86	57	6.05e-15	XP_002308503
	R-P2H03	cysteine proteinase rd19a	589	53	98	1.55e-60	XP_002264345
	R-P2H04	cysteine proteinase inhibitor 1-like	167	102	75	7.25e-11	AAG38521
	R-P2H06	otu domain-containing protein	446	59	89	3.63e-38	XP_002512793
	R-P2H09	cxe carboxylesterase	360	99	81	1.12e-47	XP_002866476
	R-P2H10	dead box ATP-dependent RNA helicase	522	99	97	5.26e-106	XP_002519000.1
	R-P2H11	xyloglucan endotransglucosylase hydrolase	541	44	83	5.95e-21	ABM91067
	R-P3A01	dcn1-like protein 4	628	76	95	1.06e-86	XP_002299268
	R-P3A02	lactoylglutathione lyase	384	65	88	4.28e-70	XP_002314695
	R-P3A05	ribosomal protein l17-like protein	625	82	84	1.28e-80	XP_002519977
	R-P3A06	cdc73 domain protein	594	99	70	6.02e-46	XP_002315762
	R-P3A07	translocon at the inner envelope membrane of chloroplasts 20-iv	646	72	59	1.95e-23	XP_002517985
	R-P3A08	endo- -beta-glucanase	650	100	81	2.86e-93	ABK96199
	R-P3A10	enolase	622	93	95	3.21e-120	XP_002326240
	R-P3B01	universal stress protein a-like	648	76	84	3.7e-73	ABK96772
	R-P3B02	PREDICTED: uncharacterized protein [Glycine max]	578	28	72	0.00473	XP_003523861
	R-P3B03	7-methylxanthosine synthase 1-like	594	64	77	2.68e-45	XP_002534327
	R-P3B04	Disease resistance protein RPM1	546	87	66	2.04e-37	XP_002513094.1
	R-P3B05	galactinol synthase	635	78	88	1.36e-82	XP_002314975
	R-P3B06	kinesin-3	442	87	97	5.82e-101	XP_002282749.1
	R-P3B07	rna binding protein	552	100	95	4.79e-102	XP_002512541
	R-P3B09	enzyme of the cupin superfamily	614	77	78	6.37e-60	ABK95374
	R-P3B12	protein toc75	616	86	91	6.87e-92	XP_002299371
	R-P3C01	protein STRUBBELIG-RECEPTOR FAMILY 6-like	641	53	76	2.41e-28	XP_006465790.1
	R-P3C02	leucine-rich repeat transmembrane protein kinase	255	74	91	1.25e-71	XP_002324214.1
	R-P3C04	zinc finger and scan domain-containing protein	538	69	86	2.04e-59	CBI22801
	R-P3C05	s-adenosylmethionine synthetase	606	84	97	1e-97	AFK38756
	R-P3C07	benzyl alcohol o-benzoyltransferase-like	588	54	67	1.52e-22	XP_003553752
	R-P3C09	heparan-alpha-glucosaminide n-acetyltransferase-like	577	100	86	8.47e-107	XP_002275105
	R-P3C10	glutamine synthetase	564	57	97	8.61e-51	BAD94507
	R-P3C11	ankyrin repeat domain	623	52	85	3.04e-68	ABK94370
	R-P3C12	saur family protein	645	35	74	6.89e-12	XP_002299329
	R-P3D01	abc transporter d family member chloroplastic-like	618	90	88	3.26e-93	CBI24120
	R-P3D02	udp-glycosyltransferase 1	601	99	66	2.08e-50	ACJ72158
	R-P3D03	actin-related protein 9-like	592	99	85	7.71e-103	XP_002314638
	R-P3D04	tubby-like f-box protein 8-like	647	83	93	4.35e-105	XP_002306698
	R-P3D05	uncharacterized mitochondrial protein ymf11-like	631	79	81	2.61e-62	XP_002528785
	R-P3D06	peroxisomal acyl- oxidase 1ª	561	94	93	7.72e-101	XP_002326656
	R-P3D07	thioredoxin-like protein	590	94	74	7.99e-72	XP_002525198
	R-P3D08	non-ltr retroelement reverse transcriptase	598	48	62	3.31e-14	CCA66009
	R-P3D10	beta-ketoacyl-coa synthase family protein	557	39	90	3.04e-24	XP_002517036
	R-P3D11	glycine dehydrogenase	595	67	90	1.92e-75	CAA38252
	R-P3D12	protein kinase	610	75	89	2.55e-74	XP_002520117
	R-P3E01	homeobox protein knotted-1-like protein	605	89	98	4.14e-117	XP_002509684
	R-P3E02	wd40 repeat-containing protein smu1	677	67	97	1.3e-94	XP_002317691
	R-P3E04	transcription factor pur-alpha	595	52	100	5.57e-60	XP_003529454
	R-P3E05	probable peptide nitrate transporter	614	100	70	2.65e-52	XP_003523479
	R-P3E07	cellulose synthase catalytic subunit	230	100	84	3.41e-29	ACC59195
	R-P3E11	npl4-like protein 2	592	100	92	1.58e-98	XP_002302817
	R-P3F01	ring finger protein 10-like	596	84	72	5.74e-35	XP_002512841
	R-P3F02	proteasome subunit beta type-1-like	635	94	96	1.07e-127	XP_003532008.1
	R-P3F03	protein	540	100	95	1.88e-116	XP_002326971
	R-P3F04	upf0301 protein plut_0637-like	312	70	89	3.87e-29	XP_003527586
	R-P3F08	threonine dehydratase biosynthetic	225	99	80	1.53e-66	XP_002326230
	R-P3F10	protein	592	75	76	1.6e-46	XP_002304961
	R-P3F11	Pyrophosphate-energized vacuolar membrane proton pump family protein	562	85	91	6.53e-96	XP_006389422.1
	R-P3F12	lysophosphatidic acid acyltransferase	551	29	94	3.55e-06	AEZ56251
	R-P3G02	acyl- -binding protein	530	50	96	4.82e-46	XP_002326588
	R-P3G05	predicted protein [P. trichocarpa]	519	27	67	0.00224	XP_002310227
	R-P3G06	conserved hypothetical protein [Ricinus communis]	582	94	76	2.23e-55	XP_002510751
	R-P3G07	structural constituent of cell	622	55	76	5.73e-07	XP_002302309
	R-P3G08	fructose-bisphosphate aldolase	537	91	89	3.94e-81	XP_002526308
	R-P3G09	alcohol dehydrogenase transcription factor myb sant	533	78	84	3.94e-47	XP_002324407
	R-P3G11	metal tolerance protein	610	46	95	1.25e-48	AFK34175
	R-P3G12	GSK3/SHAGGY-LIKE protein KINASE 1	254	48	98	6.26e-49	XP_002317404
	R-P3H03	receptor protein kinase	255	100	83	1.96e-76	XP_002533445.1
	R-P3H07	galactokinase like protein	518	100	91	2.01e-93	ABK96635
	R-P3H08	bzip transcription factor bzip109	615	77	87	5.05e-76	XP_002314721
	R-P3H11	acyl-CoA oxidase family protein	631	99	93	2.55e-117	XP_002303363.2
	R-P3H12	probable fructose-bisphosphate aldolase chloroplastic-like	369	36	84	9.82e-07	ACU19625
	R-P4A02	receptor-like protein kinase	565	20	94	2.07e-07	XP_002309250
	R-P4A10	ribonuclease 1	192	49	86	1.34e-40	NP_178399.1
	R-P4B02	pheophorbide A oxygenase	225	38	93	3.94e-53	XP_002523735.1
	R-P4B03	cellulose synthase	672	100	99	2.44e-149	ACS88359
	R-P4B05	glycolate oxidase	293	48	97	2e-55	AEX09184
	R-P4B07	cu/zn superoxide dismutase	481	76	91	4.06e-82	XP_002512288.1
	R-P4B08	xyloglucan endotransglucosylase/hydrolase	579	100	91	3.11e-128	ADO24300.1
	R-P4B11	uncharacterized amino-acid permease -like	634	44	89	8.66e-30	XP_002315914
	R-P4B12	ubiquitin-conjugating enzyme e2 10	581	32	100	2.94e-29	XP_003607185
	R-P4C01	chromophore lyase 3-like	614	59	95	3.92e-70	XP_002511077
	R-P4C04	dna primase small subunit	650	83	92	3.08e-101	XP_002515859
	R-P4C07	polyubiquitin 2	656	70	96	1.15e-81	XP_002513378
	R-P4C11	f-box family protein	591	79	65	3.58e-26	ADL36680
	R-P4D01	protein hira	608	93	73	1.34e-63	XP_002263076
	R-P4D02	electron carrier electron transporter iron ion binding protein	592	56	81	1.07e-42	XP_003550159
	R-P4D05	linoleate 13S-lipoxygenase 2-1, chloroplastic	622	95	87	6.71e-95	XP_002263854.1
	R-P4D06	protein valine-tolerant 1	536	58	95	3.94e-49	XP_002266924
	R-P4D08	ubiquitin-conjugating enzyme E2-23 kDa-like	306	65	97	6.66e-78	XP_008393051.1
	R-P4D10	e3 ubiquitin-protein ligase	567	80	90	5.85e-60	XP_002509740
	R-P4D11	photosystem ii reaction center w chloroplast	586	69	80	9.26e-44	XP_002300801
	R-P4D12	heat shock protein 90-2	581	100	99	9.25e-87	ADC53691
	R-P4E01	ubiquitin-like protein	564	68	99	1.36e-78	BAJ61942
	R-P4E02	microtubule-associated protein 65-7	565	40	80	2.81e-22	ACJ85676
	R-P4E04	s-ribonuclease binding protein 1	602	99	87	1.82e-81	XP_002334565
	R-P4E05	ribosomal rna small subunit methyltransferase	631	99	85	1.33e-98	XP_002522772
	R-P4E06	class i	530	33	71	9.8e-06	ZP_01467486
	R-P4E07	glutathione s-transferase	592	73	75	2.82e-51	AEB77871
	R-P4E09	40s ribosomal protein	503	100	95	7.26e-103	XP_002517085
	R-P4E11	transmembrane protein 184c	673	86	97	1e-121	XP_002521429
	R-P4F01	pinus taeda anonymous locus	592	100	76	5.71e-66	XP_002303660
	R-P4F03	homeobox protein	522	90	91	1.86e-87	XP_002511518.1
	R-P4F06	Protein	552	69	69	2.69e-31	XP_002327247
	R-P4F07	glutamyl-trna reductase	610	78	75	5.54e-42	XP_002509995
	R-P4F12	early response to dehydration 15	582	74	74	7.52e-40	XP_002311252
	R-P4G01	eukaryotic translation initiation factor 3 subunit c-like	572	61	86	4.75e-38	XP_002306956
	R-P4G06	chaperone protein	591	75	99	6.07e-63	ABX57881
	R-P4G07	dipeptidyl peptidase	633	97	92	6.75e-121	XP_002321410
	R-P4G08	cdp-diacylglycerol-glycerol-3-phosphate 3-phosphatidyltransferase	587	88	91	3.23e-103	XP_002525055.1
	R-P4G09	photosystem ii core complex proteins chloroplastic-like	657	80	90	4.56e-60	XP_002312650
	R-P4G10	glycine dehydrogenase	516	99	91	7.32e-70	XP_002308562
	R-P4H02	photosystem ii subunit q-2	649	65	91	5.51e-51	NP_001236143
	R-P4H07	nodulin-like protein	645	100	70	5.64e-34	XP_002517749
	R-P4H08	glyceraldehyde-3-phosphate dehydrogenase A subunit	613	87	98	1.12e-89	NP_001238484.1
	R-P4H10	nucleolysin tiar-like	663	99	92	1.1e-100	CBI27775

## Sheet: Table S2
	Supplementary table 2: 122 transcript sequences from Passiflora edulis that were used for designing SNP primers
	Passion fruit transcript	GenBank accession number	Sequence	Sequence length (pb)
	F-P1D09	MF581187	CCATTTCAAGTTAGTCCTCTTTTATTTCCTGATCGCAGCCTCTTTTTCAAGCAAGGAATGGAGTTGTCTCTGATAGGACTTCAGAATGCTGGAAAAACATCACTCGTCAATGTTATTGCTACTGGTGGATATAGTGAAGATATGATTCCAACGGTTGGATTTAACATGAGGAAGGTGACGAAAGGGAATGTCACGATAAAGTTGTGGGATCTTGGAGGCCAGCCAAGATTCCGTAGTATGTGGGAAAGATACTGTCGTGCAGTTTCAGCTACTGTATATGTGGTGGATGCCGCTGATTTTGATAATTTGTCTGTCTCAAGAAGTGAACTCCATGATCTTCTGAGTAAATCCTCCTTGAGTGGTATCCCATTGTTGGTATTGGGAAACAAAATCGACAAA…	537
	F-P2H09	MF581186	GTGCAGCCTGCAAAATACCAAACAAAGCCAAAATAATCGCTCGCGGAGAATGAGCGCACCTCGCTCTATTCTTAAAAAGCCTAAACTAGAGCACCCAAACGGCGACGATAACGATGAAACGGTGGATAAAACGACGTCGATTGTCAGCCAAGACAACAGGGAAGACGATGTTGACAGCAAAAGTGAGCAAGAGGAAGCTTTGATTGCCCTGATCGAACACCGTAACCGCGAAGTTCAACAGCTCAGACAACGTATTTCTCATTTTAATTCCCAGCTTGTCGAGGCGGAGAAGAAGCTGGATGACTCAAAATCGCAATTGGCTCACTTACATGGTGGAAGTGATGCAGTGTCATCTAAGACTTCTGTTGAAAATGGAGCGAAAAGTGTGAAGGCAGAGAG…	507
	F-P6F08	MF581182	ATGAGTTATCTTCCAGAGAAGTTTGTAAGGTTTCAGGACTGGAAGTCAATGAAAAGTTCTGAAGGATCATATTCTACAAGTAATAGGATGAGTTCAGGAATAATCAGAACAATGTTAGGCTCACTTTCCGACAAGTTTCAAAGAGGACTGGAATTTGGCTCAGGAAGGGTCAAGAAGATTAGGAGAACATTTAAATCATACTCCTTTGATAGTTCTAATGCAAAAGGGTCAGATTCCAGGAAAAAAGTTCTTGATCCACAAGGCCCTTTCCTTCGGAGATGGAATAAGATATTTGTGCTGTCATGTGTTATTGCTGTTTCACTGGACCCTTTATTCTTCTACGTCCCTGTGATTGATGACAAGAAGAAGTGCCT	374
	F-P7A01	MF581183	CAATTCTCTTCCAACACAGCACTCCCGAAGCTCACCCCTTTTGGCATCTCACTAAAACCCACCACCCAAACCAACTACTGTAACCTTTCGAGCAACTTATCCCACTTGGATAAGTGGAGAACTAAGGTTTCTTTCTTTCCAGCTTTCTTGAACAAAGGCAAGGATGCTAAGGTCCTGAAAGACCAGCTCCTCGAGGCCATTGATCCTCTCGATCGAGGTGCTGATGCCACTCCTGAAGACCAGCAGCGAGTTGATCAGATTGCACGCAAACTTGAAGCAGTTAGTCCAGTCAAGGAACCCCTCAAATCGGATTTACTAAATGGGAAATGGGAGCTTATATACACCACGTCTCAATCAATTTTGCAAACTCAGAGGCCAAAATTCCTGAGATCCAGAACA…	495
	F+R-Contig110	MF581110	GGAGGAAAGGCAGAAGAGCCACAACCACACCCCCCCAAGGAGCAGCTCCCCAACGTCTCTTACTGTATTACTAGCCCTCCTCCATGGCCCGAGGCTATCATATTGGGCTTCCAACATTACATAGTGATGTTAGGGACAACTGTTCTTATCCCAACGGCTCTTGTTCCACAAATGGGAGGTGGAAATAAGGAGAAGGCGGAAGTGATACAGACATTACTCTTTGTTGCCGGTTTGAACACATTGCTCCAGAGTTTGTTTGGAACTCGATTGCCTGCTGTTATTGCAGGCTCTTACACCTTTGTTCCAACTACTATTTCAATTATCCTTGCTGGAAGATTTAGTGACGAGCCTGATCCCATTGAGAAATTTAAGCGTATTATGCGTGCAACTCAAGGTGCC…	516
	F+R-Contig114	KY319069	TTATTATGGGGATCCGTTACCTTGCCTCTCTCCCTCTCGCTCTGTTCCTCTTATCCTCAACCCTCCTCTAGACGTAGCCTCTCTCTCTCTTTCTCTCTTTCCTTGTCCCTCCTTCTCTTCTCTTTCTCCTTGTGTCTGTTCGCAAAATGGCGGCCACAACCATATCCACCTTCAAAACCTTATCCATGGCAAAATCTTCAAGCCTCTTTGTCTTTCCTTCAGTCTTCGTCTCAAAACCACCACATCTAGGTCTCATTATCCCCCCTAGACCCATCAAGCTTCAGCTTTCATGTTCTATCTCTGTCAAACCCAAAACCCGCTTCTCTCTAACCGTCCCCTCTGTAGCGCAGACATCAGACTGGGCCCAACAACAAGATGAAGGAGAAGAATTTAATCCCA…	713
	F+R-Contig120	MF581088	CGCACCGGGCATCCCTATTACCTGGCCCCATACATTTGGGCTATTGGCGGCGGTGTAGCTCCGAAAAGAATTGGAAACAATTTTTGCCCGTTGGCAGTAAAATTGACACTTGAGGTTGATCGTGGTTTACCAATAATATTTACTTCACCATCTCATCCTGAAGAGAGTGTTGTGATCGATGAGAACACAGATGTATTGATCAGTTTCAATCGCACCATCTGCGGTGAACTTACTTGGGCAAATCCTTTCTATATTGACTCGCCACCTACATATCCTTTGGTCCTTGTGGGCAGAGCTGTTCCTCTTACTTTGGAAGCCACCAGATTCAGGATTAAGAAAGACGAGAACTCTTACGAGCTTTATTCTATCAAGAATGTGGATGGAGTCCTGCAACACTAC…	483
	F+R-Contig133	MF581119	GGACTATCCCCCACTTCAGTTTCCAAGCCATTCCGTTACATCCAGGCCTCACTTCTTCTCCCAAAGCCCCTCCCCACTTCACTGTTCATTCCTCCAATCCCACGCCAGAGTTACAATCTTTTCCATGAAGTTCGGCGGAAGAAAGGGTTCGCCGTCTGCTTTGTCCTTGAAGACACGAAACAGACTGCCCATGTAGAGAATCATGCGCGGGAAGCGACAGAAGAGGGAGAGAATCAGATCTTGACGACTCGCGCGGAGGAGAGATTGGCGAGGAAGAGATCCGAGAGGTTCACTTATTTGGTTGCTGCTGTCGTGTCTAGCTTCGGTATAACTTCCATGGCTGCTATGGCTGTTTACTACAGGTTCCATTGGCAAATGGAGGGTGGGGAAGTCCCCTTG…	413
	F+R-Contig25	MF581093	GGGGAGGAACGGACGGAGAGTGCCAACAACAGAGCCACAGGGAGTGAAATATGGCAGCCTCACTGCAAGCAGCAGCTACGCTTATGCAACCCGCCAAGTTTGGTGCCTCTGCCAGACCCAGCCTCCAGTTGAGGTCACCCCAAAACGTTCCTAAGGCGTTTGGTTCGGAAACATCTTCTGCTAGATTCACCTGTTCTTTGCAATCTGATGTCAAGGACTTTGCTCAAAAGTTTGTCGATGCTACAAAACTTGCTGGCTTTGCTCTTGCTACTTCAGCCCTTGTCGTCTCGGGAGCTGGGGCGGAAGGAGTCCCAAAGAGGCTAACCTATGACGAAATCCAGAGTAAGACATATATGGAAGTAAAAGGAAGTGGAACTGCTAACCAGTGCCCAACCATTG…	745
	F+R-Contig93	MF581104	ATCACGGCGCTTTTGATAATGAAGTGCATGCCTGAGGGATCGGATCCGGTGATTTTGGCCAACGCCTCCGACGTTAGCCATTTCGGCTACTTCCAGAGGTCAAGCGTCAAAGAGTTCGTTGTCTTCGTCGGCCGCACCGTCGCCAAGCGCACACCTCCTTCACAGAGACAGTCCGTTCAACACGAAGAGTATAAGGTGCATGCTTATAATAGGAATGGACTATGTGCTGTGGGGTTTATGGATGATCACTACCCCGTCCGGAGTGCCTTTTCCCTTCTCAATCAGATGCTGGATGAGTATCAGAGGAATTTTGGTGAGTCTTGGAGGGC	329
	F-Contig10	KY319080	ATGGGGAACTCCGTAGCAGACTTTCTGGCATCATCATCTTGAAAGCACCACAACCTTAAATCATGTCTATGCCCACCTTCTTCTCCCAGCCTCCTCAAACCCAACTCCCAAATTACCCTTCTTCTCCACTGTGTTTCAAGCCCCACCATTTGACCCTCAATCTGAAGCCATCACTGCCCCTCTCCTCTCTCAGCTTCAGACCCACAAGGCTTCTTTCTCTCCAGGTCTCTGCTGCTGACGACAATGGTGCTGGAGTTTCAGCCACCACAGCCACTGTTGAGGGGAGTAAGCAGAAGGAGCAGGAGGAAGTTAAGGTTGCTTCTGTGGGCTCCAATGGAGCAGCAGCATCTGTAGCTGCTGCGGATGATGGTGTTGATGGTGTAGAAGTTGTGAAGTTTT…	984
	F-Contig140	MF581101	ACATGGGGGAAATGTGAAACACTTATACAAATCAAAATGCGGGAGAGAGAAAAGAGATGCAGGGTTCTTTGTCTGCTTGGCTGGTCAAACACGGGCTAGTTCATAGATCTTTGGGTTTTGATTACCAAGGAATAGAGACTTTACAAATAAAGCCCGAAGATTGGGATTCCATTGCTGTCATTTTATATGTATATGGTTACAATTATCTTCGTTCCCAATGTGCCTATGATGTAGCACCGGGCGGGCTATTAGCTAGTGTATATCATCTTACGAGAATAGAGTATGGTACAGATCAACCAGAAGAAGTATGTATAAAAGTATTTGCTCCAAGGAGGAATCCTAGAATTCCGTCTGTTTTCTGGGTTTGGAAAAGTGCGGATTTTCAAGAAAGAGAATCCT…	767
	F-Contig18	MF581094	TTTTGCTGTGTTTTCTCGGTGGTGCAATGGCGGAGCAATGTGGACGGCAGGCGGGTGGGGAGACCTGCCCGGTTGTGAAGGACGTGTATGCTTCTTACGCTCGCTATAACCCGGAGCAGCATGATTGGGATTTGAATGCAGTGGGTGTGTTCTGTGCACAATGGGATGCCGATAAGCCGTATTCATGGCGTAGCAAGTATGGTTGGACTGCCTTCTGTGGCCCCGTTGGACCTCAAGACGAGGCTGCTTGTGGCAAGTGCTTGAGGGTAAAGAATACCGGAACCGGAGCTCAAACGACAGTGAGGATTGTGGATAAGTGCGGCAGTGGGGGGTTAGATTTGGATGTGAACGTTTTCAAGGAACTGGACACGGATGGTAATGGTATCGCCAAAGGCCACA…	449
	F-Contig5	MF581109	ATGGGAATTCGCGCCTTTACTGTTACGTCTCTAGTATTCTCGCTGTTTCTCGGAGCCTTCGCTGCGGAATGTGGAAGGCAAGCGGCTGGTGTCAGGTGCCCAGGTAGCCTCTGTTGTAGCCAGAGGGGTTGGTGCGGCACCGCAGATGAATATTGTTGTATTTCTCGAGGCTGCCAAAGCCAATGTCATGGGTGTGCTGCTGTTGGTGGCGGTGGTGATGGTTATCTGGACAGCATCATCTCAAAATCAACATTTGAAAAGATGTTTCCGCAAAGAAGCCGATTCTACACCTACGAAGCTTTCATCCAAGCTGCCAAGACATTCCCTGATGGCTTTCCCATCCAAGGGGATGATGCTACTCGTAAAAAGGAGATAGCTGCT	381
	F-Contig6	MF581092	TGTACACAGTTTATTGAGATATGCATCATGTTATGTGCTGACCATGGTCCCTGTGTCTCTGGTGCTCACAACACCATAGTAACAGCAAGAGCTGGAAAGGACCTAGTTTCCAGCCTTGTCTCAGGTTTACTCACTATTGGTCCCCGATTTGGTGGTGCAATTGATGATGCCGCCCGAYATTTCAAGGATGCTTATGATAGGAGTCTAACACCGTATGAGTTTGTAGAAGGCATGAAAAAGAAAGGCATTCGTGTTCCTGGAATTGGGCACAGGATCAAGAGAGGGGACAACAGAGATAAAAGAGTAGAACTCCTGCAGCGGTTTGCTCGGACACATTTTCCTTCTGTAAAATATATG	357
	F-Contig67	MF581096	GGCTCTACAAGGTCGAGGCCTCATCGCCCGTGCGAAGACCGGGACCGGGAAGACACTTGCCTTTGGTATTCCGATTATTAAGCGCCTCTCTGAAGATTCTGAGCACACCGGTTCACCAAGGCGTGGTAGACTTCCTCGGTTACTGGTCCTGGCTCCCACTCGAGAGTTAGCTAAGCAAGTTGAGAAGGAGATTAAAGAGTCTGCTCCTTATTTGAGCACTGTTTGCGTCTATGGAGGGGTTTCTTATGTTTCCCAACAGAGTGCTCTGTCTCGTGGGGTTGATGTTGTGGTTGGAACTCCAGGTCGTGTCATTGACCTTATAAAAGGTAACACCCTTAAATTGGGACAAGTTCAGTTTTTGGTCCTTGATGAAGCCGACCAGATGCTTTCTTTCGGATT…	1004
	F-Contig68	KY319083	ATGGGGAACATTTCGTCTGGTAAGGAAGGGACAAAGCCAGACCAGCAAATGCCAAGCACACACAACTGCACAACGCCGAGGCTCACCTTACGTTGCTTCTTTAACACAATAAACAAAGACATATTAGATAGAACMARSSKGACCAGATCCGCGGCAGAAACCTTCCCCCGAGTCCGACGGAGGATTGTTTAAACAGCAAAAAAAGGGATTAGCGTAAATCACTCAAAAATTGTGTCGAAAGCAATAGAGCAACAGAAACCACACCCAACCCGCTAACCACAACAGCAATAGCAACCACTGATCAACCGTTGGGAAATTCTGGTCGTCGTGAGAGGGACCTCTCCTCCGTCATTTTTATTTTTTCTGATTCTTCAAGCAAACTCCTCTCCCTCTCTCGAT…	709
	F-Contig71	KY319081	AGTAAAAATCGTAAATAGACGAGAATATAAACTATCAGCGATCTGATCACAACAGCAAATATCAAAACAACCCGTGTTTCGTTATGTGGTAAGATTGCCACCACCTTGCTGCCACAAGTTAATGATGTCAGTGGCTTGATTGAGGAGAATGATCATCTTCTTCTGGGATATCCATGGCTTACTCTCTAGTGTGGTCTTGAGCTCCTCCCATGCATCCTTCCGGGGCCAAAAGTAGTAAGGACTCAAAGGAACCGTGCCATGTCCTGGAATCATCTGATCAAGAGCCAGCCCGATGCTCTTCTCCATCCATATGAACTTCAACACCAGCCTTGGCTTCTCCACTGGAGCCACCACCACCTCAGCTCTCTCTTCTTCTTGGCTGGGAACGGGCTCTTGTTC…	726
	F-Contig72	MF581103	ATGGGCTCTCCTCGCTGTGCTTTGCCTCTCTAAAACCAGACTTCCTCTCACTCTAAAAMCSKSACTCTTCTAAGCTCTCTTGGTTGATCAGACTTCCTCTCTGTAGATAACTAATCTCTTGTTCTTTGTTGGAGAAACTGTGCCTTGCTCGATATGGTGGTGGCTGAACTAACATCCCCTGCTACCGCTGCATACACCAAGACTAGGGGTAGTCTCCACCATTCCCAGCTCTCATTCTCGTCGACCCGTCTCTCTGATCGCCTTCGAAGGTCGTTTAGACCAATCCGTCGATCAAGAAACGTTAGAGTCACTTGCTCTGTAAATCAAGTTCAGGTGCCAGCTTCAGTTCAGACAGAAGAGCTCAAGCGCAAGCCCGAGTGCTTTGGTGTTTTCTGCTTA…	654
	F-Contig74	MF581091	TACTTGTAATTATCYTTTTGGCTATCTTTGGTTTTTGGTTTTCGATGTATGTTGTGAATTTTTCAAAATGGTTAGATGATTTAATAACGAATTGAGTGGCAAATATCGAAAAAATCTTTCCGGCTTAAGCCCCCCTTTTTTTTTGCTATCCTCTTAGTAACCACTTTTGCGTTTATTCACTATTATGTTCATCGACAGCATCCTAGGTCGAAAAGACAAAAGAGGTTCTATGTGTTTTGTTWTGTTTTCATTTTGABCTGCTTCCTATTCGAATTTCTTATCTCCCTTATAAAAGTGCGTGACTTAAGTCTATGATATCTTTGGTCTTTTTCCCATGCTCTTAGTTAGTTGGTCAACAACCAACAAAAGCTTCTTATTTTGAGTTTGAGAAAGTCTCTC…	884
	F-Contig75	MF581090	TTGCAATGGTTGAAGTTAGGAACCCAAATGGAAAATACAGAGTTGTCAGCACCAAACCAATGCCGGGAACTCGCTGGATCAACCTCCTGATCGAGCAAGATTGTCGTGTTGAGATATGCACACGAAAGAAAACAATACTGTCTGTTGAGGATATTATCGCCTTGATTGGGGACAGATGTGACGGTGTGGTTGGCCAGCTGACAGAAGATTGGGGGGAGACTTTGTTTGCAGCATTAAGCAGAGCAGGGGGCAAGGCTTTCAGTAACATGGCTGTTGGTTATAACAACGTTGATGTTAATGCTGCTACCAAGTATGGAGTCGCTGTTGGAAATACTCCTGGAGTTCTTACAGAGACCACCGCAGAGTTGGCCGCATCACTTTCTGTGGTTGCAGCTAGAA…	605
	F-Contig81	MF581100	GCCGAGAAGAGGGGCAAGCGACAGGTCCTGATCAGGCCATCCTCAAAAGTTATCATCAAGTTTCTTTTGGTCATGCAGAAACATGGTTATATTGGTGAGTTTGAGTATGTTGACGACCACAGAGCTGGAAAAATTGTGGTTGAACTGAATGGGCGGCTGAACAAATGTGGAGTTATCAGTCCTCGCTTTGATATTGGCGTCAAGGAGATTGAAGGCTGGACTGCTAGGCTGCTACCTTCTAGACAGTTCGGCTATATTGTA	261
	F-Contig85	MF581089	GGGGAAAGCAGGCAGAATGGCAACCGTCCTCTGTTTCTCCACTCTTTTGCTGCTACTTGTGGCGCAGGTGTTTGCAGTCGCCCCACTTTCTGAGGTCAAGTTCAATTCCAGGATTCTCCGGGATTCCATCGTTAAAGAAGTCAATGAAAATCCTAAAGCAGGATGGGAAGCTACCATGAACCCTCGATTCTCCAACTACACTGTCGGTCAATTCAAGCACCTTCTTGGGGTCAAACCAACACCTGAGAGGGAATTGAGGGGTGTTCCAGTGGTCAGGCATCCGAAATCCACAGAGTTGCCAAAAGAGTTTGATGCAAGAACACACTGGCCACAATGTAGCACAATTGGAAGAATTTTAGATCAGGGTCACTGTGGTTCCTGCTGGGCATTCGGTGCTGT…	1054
	F-Contig86	MF581099	GAGACCGCGAACCGTCACTACGCTCACGTCGACTGTCCTGGACACGCCGACTACGTCAAGAACATGATTACCGGTGCTGCCCAGATGGACGGTGCTATCCTCGCCGTCTCCGGCGCTGACGGCCCCATGCCGCAGACTAAAGAGCACATCTTACTGGCCAAGCAAGTGGGTGTCCCTAACGTGGTCGTTWTSGGGAACAAACAGGACCAAGTTGATGACGAGGAACTCTTACAGCTTGTGGAGCTGGAGGTGCGTGAATTGTTAAACTCTTATGAGTTCCCTGGTGATGATACACCTGTCATTTCCGGATCTGCTCTTTTGGCCTTGGAGGCTTTGATGGGCAACCCGGCTATTAATAGAGGGGAGAACGAATGGGTTGACAAGATTTATGAACTTATG…	705
	F-Contig87	MF581098	ACGAATCATGACTTAATCACAGATCATTTGATTGGTTCAGTTTTATTTAGCGGTTACATTTTCTTAGAGTTCATTGCTTGGTTGTAAATTATTCCAACTCTGATTTCAGATACCATGTCTATGGCTGACGAGCCACTCTATCCGATTGCCGTCCTTATAGATGAGCTAAAAAACGATGATATCCAGCTCCGGCTGAATTCGATACGAAGACTATCTACTATTGCCCGTGCTCTCGGAGAGGAGCGAACTCGGAAGGAGCTGATTCCGTTTCTGAGTGAGAATAATGACGATGATGATGAGGTCCTCCTCGCAATGGCGGAGGAGTTGGGTGTGTTTATTCCATACGTTGGGGGAGTTGAGCATGCACATGTTTTGCTCCCTCCTTTGGAGATTCTTTGC…	882
	F-P10C01	MF581085	AAAACTGATGCGAACTTCATCACCTTGTCAGCACCGGAAGATGGTGGTGTTGGTGCAGGCAAGTTATTGGAGATTTTGCCAGAGATTGGGAAAGACTCACTCCTCGGTGATGTTCCAGTTCAGGAAAGCGAGGAAGATGAGGTATTGTCCGTTGTGGAAGACACCAATGAAATCATTAGCGAGGAGTTGATGGTGCTGGCCGCAGCGTCCGAAATAAGCTTGCCAAAGTCTGTTGACATTGAAAATAGCCAAATCATTGCAAAGGCTATAATTGTGGAGTCATCAAATGAGGTGCAGGTGCCCACGGCAAAACTGCTTATTGCTGCAGTAAGCTCAAATGCAGACATCTCCAATGGATCTGATATGAAGGCGTCTGCAGTGCTTCTGAAATTACCAAGT…	525
	F-P10C11	KY319079	AGGACACACAGGATCTGCAGCTTTTGCAGCCTCATAATTAGCCTTTTCCAAATGAGCAGAAGATTATATTACAAGCCCTCTCTCCCCTTGGGCAGAATTCTTATCTTTCTGTTTCTTTCTCTTTGATGCGCCAACTGCAGCTGAGTCCACCAATGGGCCTGACCAAGTCTGGATTGATGCTTTCGAGTAAGATAAGTTTGTCGAACTGTATGGAACTTCGGGTGGGTCAAAGGCTGGGTCTATGTGATGAGACAGCCCCAGAGGATAACCAAGAGTCCCATCTTGGTGCGGTGGGGGGAATTTCTCGCTCTTGCTCTTTGCATTCGCATGTGTTATCAAACGCCGTCTATCTAGATTTGCTTGAAGTTCTGCATTTGCTTCTGGGGCTGGAACTCCCCT…	519
	F-P10D05	KY319084	AAGAATAGCACGAAGAACGACATGACAAACACCCAACCGGAGAAGAACAA GAAGATGCCAAACTTGAAGTTGCAGAGCATGGAGAGGAAGGCCTGTGCTA TGACAAAAGTGAAGAGCAAGTTTACGCAAACGGTAACACTTTGACCAGCC GATCGAGTCTCCAGTGGGAAAGTTTCACTAGGAATTAGCCACCCGAGAGG TCCCCATGACCATGCGAATGCCGAGACGAAAGTGCATATCATAAGAACTA CCAGGATCGCAAAACCATGACCCAAGTTATCGCTGTGGTCTTTTACTTTT ATTCCGAGAATTATTGCTATTACCACCTGCGAGAGGAACATTTGAACGCC GGCTTCCAATAGAAGCACTCGGCGACCTAGTTTGTCCACCGA…	592
	F-P10H05	MF581120	ATGGGACATCAGAGATCTCCTTCATCGTCCTTCTCTCCCTAGAATTGATTAGTCTTCGCTAACTCATCTCCTCCATTTGTGGCCTCCTCATCTATAAATATACGACCCTTCATTGCTCTCTAGATCTTCGGGTTTTTGTTGATACGTATCTTTTTTTGTAAGAAACCAGTATTCTGCTTCCGTTTGAATCTTCCAGATTCTGTTACTATTTTGGTTTTCTTTTCTTCTTTTTGGGTTTGGAACATGGAGGTGCCTGTGATTGGTTGTTCTCCGGCTAACAACATCTGCGGAAGCAAATTAGCGTGCATAGGGAAGCAGAGTTTTTGTCTTCCTAATGGTAATAAACCCAATACTATCTCTCTCTTCCACTGTAATACGAGGTGGCCCAAGTCTGGCCTT…	680
	F-P10H06	MF581122	ATGGGGGCTTTTGTATAGTGGAGTCGGTCTCTTTACAGAAAGACACACACTTTAAAAACAACAAAACCCAGAGCAGGGTTTCGTGGTGGAAGAGGATCAAGGAACCTAGCCGTATCAGAAGTGGCAGTATAAAGAACTTTCAAGCCAGCATATGGATCAACAAGGGCATGGGCAGACTCCAGCAGTTGGCATTGTCGGAAATACAACTCCAGTTCCATATGGTATAACCTCATATCAACCTAACCAGATAATGGCACCTGCTGCTACCGTGCCACTTCAGTCTCCAGGTCAGCCAGCTGGTATCAATGCCAATTCAGCTCAGCTTGCACAACACCAACTTGCTTATCAGCACATCCACCAGCAACAGCAGCAGCAGCTGCAGCAACAACTACAGACCTT…	656
	F-P2C10	MF581087	AGTGTTTTCGCGATGGCATCGAAGCGGATCTTGAAAGAGCTTAAGGATCTGCAGAAGGATCCGCCTACCTCTTGCAGCGCAGGCCCTGTTGCTGAAGACATGTTCCACTGGCAAGCAACAATTATGGGGCCTCCTGATAGTCCATATGCAGGTGGTGTTTTTCTGGTCACAATTCATTTTCCTCCAGACTATCCATTTAAACCACCCAAGGTTGCATTCAGGACTAAGGTCTTTCACCCAAATATCAATAGCAATGGTAGCATCTGCCTTGATATCTTGAAGGAGCAGTGGAGCCCTGCACTCACCATATCTAAGGTGTTGCTTTCAATTTGTTCCTTGTTGACGGACCCAAATCCGGATGATCCTTTGGTGCCTGAGATTGCTC	385
	F-P3H08	MF581123	ATGAGGAGAGCTATGGCTCGGCGTTTTTAAGCTTTCAACAAAGGAAAATAGCGAGAGGCATTGGCAACTTCCTCAACTTGACAGGACAAGGTTCCTTAATTACTCTCTCTCTGCAGCTTCTTCAACACCAACATGGGATTGGAAGATAACGTTGAAATACCATCTTTCATGGCGGATTTCCTGCAAGAGTGCGGTGGGTATGCTGTCGTGGACGGTGGTTTTGCCACTGAACTCGAACGACATGGTGCTGACCTCAACGATCCTCTCTGGAGTGCCAAATGCCTCATCACTTCTCCTCACCTCGTCAGAAGGGTGCACAAAGATTATCTTGATGCTGGCGCAAATATAATACTAACAGCATCTTATCAGGCAACGATTCAGGGGTTTGAGGCCAAGGGA…	586
	F-P4A12	MF581082	ACAACCCAAGAAGATCATCTCCTGGGAACACTAACTGTTAGAGAAACACTGACATACTCGGCTCAGTTGAGGCTTTCGAGCTCAATGAGCGAGCAAGAGATCTACAGGGTAGTGGATGATACAATCATGAAAATGGGTCTAGAGGAATGCAAGGATAATACTGTTGGGAACTGGCTTTTGAGAGGCGTAAGCGGGGGCGAGAAGAGACGCCTTAGCATAGGCCTCAATATGCTAACACACCCTCAGGTTATGTTCCTTGACGAACCCACTTCTGGACTCGACAGTGCTTCAGCTTTCTTTGTTATTCTAGCTCTGAGGAACATTGCCCTGGAAGGAAGAGTAGTTGTTTGCTCCATCCACCAGCCAAGCAGCTACACCTTTGAATTGTTTGATGACTTG…	518
	F-P4C03	MF581086	GGGGGTAGCAACATTGGCATTTGGTTTCGAATACTAGCTAGTGAGAAATATTACGAGAAATTCACTTCAAATAGAGATGGCAACAAACGGAGTTGTTGGTGGCATTGAGGTCATTCCCATCACCCATGAAATTGAGGAGCTTGCTCGATTTGCTGTGGAGAATCAGAAAACGTATCCCAACCTGGTGTTCAGAAAGGTGGTGAGCGCAAGGCAACAGGTGGTATCAGGCATACTCTACTACATCACCCTGGAGGCAGCGGAGGGTGAACTCATCAATTCCTATGAGACCAAAGTCCTGGTGAAGGAATGGCTTCACTACAAGGAAGTTGTTGAATTCAAGCGTCTTCTAACATCTCCTCATCAGGAGCCCCAAGTCGACGGTAAGCTTGGTGGCATTAA…	478
	F-P4C06	MF581126	TTAACGGAAAGCTTTAATCTCACGAGTCATATGACTCTTTACCTGGCCAGAGATGCTGTTATTAAAGCTACTCAGGATACGCGGAATTGGCCTTTAATTGCCCCTTTGCCATCGTATGGTAGAGGTAGAGAGCGTCCAGGTGGCAGGTATATGAGCTTTATTCATGGGGATGGAGTTCATGATGTGGTAATATCTGGTGAGAATGGGACGATTGATGGCCAGGGAGATATCTGGTGGAACATGTGGAGACAGAGAACACTCCAATTCACGAGACCTAATCTCATTGAATTCGTTCATTCAACCAGCATAATTATTTCCAATGTGATTTTTCGCAATTCTCCCTTTTGGAACATCCACCCTGTTTATTGCAGCAATGTTGTAGTCCGCTATGTTACCATC…	561
	F-P4D05	MF581107	AGTTTCCAGCGATTTACAGACAAGGGTTTACATGCCATTGGGGAAGGATGCAAGAAGTTGAAGAATCTTACTCTTAGTGACTGCTATTTCCTGAGTGATAAGGGTTTAGAATTTATTGCTACCGGTTGCAGAGAACTCACCCATCTTGAAGTTAATGGCTGCCATAACATTGGAACTATTGGATTGGAGGCCATTGGAAAACATTGCTCGCGCCTCACTGAGTTAGCTTTGTTATACTGCCAAAGAATTGGTAATTATGCTCTCCGTGAGGTTGGAAGGGGTTGTCAGTTCTTGCAGGCTCTTCATCTAGTGGATTGCTCTAGTGTTGGAGATGATGCCATTTGCAGTATAGCTAAAGGCTGCAGGAATCTGAAGAAACTGCATATTCGTCGATGCTAT…	591
	F-P4F12	MF581133	CGGACTGGAAGTCCGGAATTGCTGGCGGGATGAATCCCTGTTGATGGAAGATGACTCTTCTTTATTCATTGTAGCACCTCGTGCCGAGAAGGAATCCTCAACAAAGTTGGATAACCATTCCAGCTGAACAATGTCTTCATACGGAACGGACAACGCAGCGGACAAGTCGGAAGCGCTGTGGTGGCGG	187
	F-P4G06	KY319087	GAACACGAGAAATTTGGTTTTGAAATTGAAACTTTATGTCCCATGAACTATGAACAAATC GGGGAGTTGCTGCATAGCATTGCTGAGAGATTTGATTGGGATAAAGTAATGGAAGGTGAT AACATTATAGGACTCAAACAGGGAAAACAGAGCATATCACTGGAGCCAGGCGGTCAGTTT GAGCTTAGTGGGGCACCTCTTGAAACTTTGCATCAAACTTGTGCGGAGGTTAATTCACAC CTGTATCAGGTGAAAGCTGTGGCAGAAGAAATGGGAATTGGATTCTTAGGGATTGGCTTC CAACCTAAATGGGGACTTAAAGACATACCCATAATGCCGAAGGGAAGATATCACATTATG AGGAATTACATGCCCAAAGTTGGCACACTAGGA…	531
	F-P4H10	MF581124	TGGCCATGAAAACCCTGCCATATTCAACCCTGTTGGGCTTGACGCGAACCAATGGGTCAGTGTGGCAGCAGATGCAGGTTTTTCTCTTGTGATCTTGACGGCGAAACACCATGATGGATTTTGCTTGTGGCCTAGTAAGTATACTGACCATTCTGTGGCAAGGAGTCTTTGGAAGGATGGTAAAGGAGATGTCGTTAAGGAGCTTGTCAATACAGCCAAGGCTCACGGTGGGATTGACGTGGGATTGTATCTATCACCTTGGGATCGCCATGATAGAAGATATGGACATGATTTGCCGTGCAATGAATATTACCTGGCTCAATTGCAGGAGCTACTTAACAGATACGGGAGCGTCAGAGAGATCTGGTTTGATGGAGCCAAAGGTTCAAATGCACCAAA…	610
	F-P5A12	KY319077	AAGCTGAGCGAGTTTGTGCCGCAGAAATCAGCTGTTTATATCAGTCAAAATGATGTTCATACTGCAGAAATGACTGTGAAAGAAACACTGGATTTCTCAGCGAGGTGTCAAGGGGTTGGGACTCGATACGAGCTCCTGACCGAACTTGCCAGAAGAGAGAAGGCTGCAGGAATACTCCCAGAAGCAGAGGTCGACCTTTTCATGAAGGCTACCTCAGTTGAAGGCGTTGAAAGCAGCCTTATTACTGACTACACGCTCAAAATATTGGGGCTTGATATCTGCAAGGACACCATTGTTGGAGATGACATGCTTAGAGGAATATCTGGTGGGCAGAAAAAGCGAGTAACCACAGGAGAGATGATTGTGGGGCCTGCAAAAACATTGTTTATGGACGAGATT…	575
	F-P5F07	MF581111	CAATTCTTTAACTCGTATAGTCCTTCCCAGAATATTAAACAGTCTGCAATCGTTGTCAAAGATCCAATCCCTTTAAAGCATAACCTACCTATTGTGTGNAGAGATGTGCAACCTCTTTTGTCCACATCTGATCGCATATTGGATACTGGTAAAGCTTCATTATTTTCTGACATTTCTGGTAAATCAAGCAAAGATCTTTCACTTGATGTGGATGATTTGGACATTCCATGGAGTGATCTTGTCTTGAAAGAGAGAATTGGAGCAGGTTCTTTTGGAACAGTTCATCGTGCTGATTGGCAGGGCTCGGAGCTA	312
	F-P5F08	MF581185	GGGTCAGTGTCAGAGATTACAGTGTTTATGGGTGTTAGATTACATAGAAGATATTGGGCTGGAAGCTCTGGCAGCATGTTGCAAGGACCTGCAAGAATTGAGGGTGTTCCCATCTGATCCATTCGGTGCAGAACCAAACGTGTCATTGACGGAACGGGGCCTTGTAGCAGTTTCTGAAGGATGCCCCAGGCTTCAATCCGTTTTGTATTTTTGTCGGCAGATGACAAATGAAGCCTTAGTTACAATTGCAAGGAACCGACCGAATTTGACTCGTTTTCGTCTTTGCATTATTGAGCCACGAACTCCTGATTACCAAACTCTTCAGCCTCTAGATACGGGTTTTGGAGCCATTGTTCAACAGTGCAAGGATCTTCGACGACTTTCCCTCTCCGGTCTTCT…	501
	F-P5F12	MF581112	ACTTATCCTCTTCAGACTGTAAATACTCGGCAACAAACGAACCGTGATCCGAAGCATGAGAAGAGAAAACTGGGAACTGTAGCTCAAATGTGCAAGGTGGTGAAACACGAGGGGTGGGCGAGGTTATACGGAGGATTGACCCCTTCCCTTGTAGGAACAGCTGCATCCCAGGGTGTTTACTATTATTTCTATCAAATATTCAGGGACAAAGCTGAAGCTTTGGCGATTGAACACAAGAGGAAAGGGATTGGTGATGGAACAGTTGGGGTCTTCTCATCACTTGTAGTGGCTGCATTATCTGGGTGCATAAATGTGCTGCTGACAATCCCA	330
	F-P5G10	MF581117	ACCAACAGGTTACAATCCAGGCTTGAGAAGTAACAGTATAGTTTGACTATGTTCTTGTGCCTGATGCTTCCCAGTGTTTCAACTTCGGTTTTCAGCTCCTTGGCCAAAAGCAGGCGATCCTTGGAGGCATAATCTTTTGTATTCTCACTCCACAGCCGCTTAACTGCGATAACCTCTCCACTCTTCAGTTCAATTTTGTATACCGTTCCAGACCCTCCATGACCCACTATGTTCTTATCAACCATTGCTTCCAGGATCTCTCTTTGGTCAAAACTTATCCGGTGGAAGCTCTTCATATCGTATGGAAAGAATGATGAGGACATGGTCACATCATGCTCTATCGGGGTTCCATCTTTACTGAATCGGCGCTTCAGAAACAGGAGAATTCCAACAATAATG…	488
	F-P5G12	KY319088	ATGGGCCATATAGCCCCGGAGTATCTATCCACAGGGAAATCGTCAGAGAAGACAGATGTGTTTGGATATGGCATAACACTTCTGGAACTGGTAACCGGTCAACGTGCAATAGACCTTGCTCGGCTAGAAGAGGAAGAGGATGTTCTCCTGCTGGATCATATCAAGAAGTTGCTGAGAGAGAATAGGCTTGACGACATTGTGGATGGAAATTTGAAGAACTACAACCGCGAAGAAGTGGAGACTATGATCCAGGTTGCACTGCTGTGCACACAAAGCTCACCTGAAGACCGTCCTTCAATGGCAGTAGTGGTCAAGATGCTGCAGGGAATAGGCCTGGCAGAGAGATGGGCAGAGTGGGAGCAACTTGAGGATGCAAGGAACCAAGAATTTTCACTCATG…	533
	F-P6C01	MF581083	GTCAGTGCAAATGAGGGCGAAGGGATTCTCTTGTGTGATACTTACCTTCTTGGCCTTCATGATGCATGGGAATGCAGAGGTTTATATAGTGACAATGGAGGGAGAGCCTGTTATAAGTTACACAGGAGACATCCCCGGGTTTGAAGCCACTGCTGTGGAATCTGATAACACGATCGACATCAGCAGCGAATCAGTCACGTCCTATGCTCAGCACCTTGAAAAGAAACATGATGAGCTTCTTGATATGCTGTTTGACCAAGGAACCTATAAGAAACTCTACAGCTACAGACATCTTATAAATGGATTTGCAGTTCATACATCCCCTGAACAGGCAGAAGCCCTAAGGCGTGCTCCTACTGTGAAATCTGTGGATAGAGATTGGAAGGTGAGAAGGCTTAC…	567
	F-P6D04	MF581106	ATGGGGGGTGACAGCTTTCCCGTCGACCAGCTCATTTTCCCAACACCAGCTTGAGCTTCATAGGCGAAGAAACCAACCAACCGCGTGATCTGCCTTCGACAAGCGTAAAAATAGGAGTCTTCCTGTTGTCTCAAAAGAAAAAGATTTATTATTGGAGGAATTTGCTTAATCCACGGACTCGGAGCGAGCATCGAAATGTTTGAGTTGTAGAGATTGCTGAGGAATCTCGTTGCGAATTCGGTGGCGGATGTGGCCTTTGTATTTTCTGTTCAACAAGATTCTTAATGTAGACGGAGGAGAAGAGGATGTAGATGCTGTAGAAGGAGAAGGCAGCTTTTGTGAACTGTCTGGAGCTGCAAGTGGCGGGAAACGTCCGAATGCAACGTTGGCTTTATCGCA…	602
	F-P6D08	MF581108	GCAGGAGGAACTGTCATCAATGACGTTGTCCAGCATGTTACAGTTTCCAGTTTACCTTTTGGAGGAGTAGGGGAGAGTGGAATGGGACAGTATCATGGTAAATTCTCTTTTGATGCTTTCAGCCACAAGAAGGCTGTTCTTTACAGGAGCTTTGATGGCGAAGCCTCAGTTAGATGTGCACCATACACACCCAGAAAGCAGAAATTATTGAAGGCACTACTCAAAGGTGACCTATTTGGAATAATTTCTACTTTG	255
	F-P6E10	MF581184	TTCCGGAAAGTGGATCCAGATAAATGGGAATTTGCGAACGAGTGGTTCCTTCGAGGGCAGAAGCATTTACTGAAGA	76
	F-P6G02	MF581114	ATGGGGACCAAGAGAGAAACATTTAGCCAAAAGAGAAATGGGTTCCCTCCCCCACGTAGTTGAAGATTGCATGGGTGTCCTCCAACTCTTCAGTGATGGCACTGTGTTCAGGTCCCAAGACATAGAGTTCAAGATTCCAGTCATGAATGACAATTCTGTCATCACCAAAGATTGTCTTTACGACAAAAAACACAACCTCTATCTCCGTCTCTACAAGCCAACATCCATATTCTCCAAGACCCGTAAACTTCCAGTCCTTGTTTACATTCACGGCGGTGGATTTTGTGTGGGCTCCCGCGCATGGCCTAACTGTCATAACTGCTGTCTAAGACTAGCCTCCGGCCTCAACGCCATTCTAGTTGCCCCTGATTACCGTTTGGCCCCGGAGCATAGGCTTCC…	664
	F-P6G10	MF581170	GGAATTGTTTTAACTTGTTTCAAAAAATCTGCCAGAGATCCACCATCCATATATTCTAATATAATAGAAACGGCACCATTTTCATAGAAAGACTGGTAGCACATGACAGCATATGGGCATTGTGATGACTGGTTAATTTTGAGTTCTTGAGCAATGGCTTTGCGTGCAGACTCCTGAATGTTCATCTGTATAACCTTTAGAGCAAAAAACTGGGCTGTCCACTTGTGTTGCACCAACTGCACAATTCCGCTACTTCCCTTCCCAATAACCTTGACAAAGTCTATATCCGCTAAAGTCAATTGGTCATCAGATGGAGTGATTGGTGGTGGAGCTACGGTCTCGCTTTGGGAAACAATTCTCACACCATCTCGATTCACAAGCAGATCCCCGTCCCTAAAC…	460
	F-P6G12	MF581118	AGGAAAACCAGTTGTCCGGCCATCATTCAGCATAGCCATTCTATGCCTCTAGTGCTACAAACCAGAAGGAGAATCGGTTGTTCAGCCATCATTAAAGCGGCGCAAATTGAGGTTGGTAAAGAGGATAATATTGTCATCGTGGGGGCCGGGATTGCGGGACTTGCCACTGCTGTGTCTCTTCAGAGGTTGGGAATACGATCGTTGGTGATTGAGCAGGCAGGTTCACTTCGAACAACTGGAACCTCGCTCACCCTTTTCAAGAATGGTTGGAGGGTATTGGATGCCATTGGAGTTGGCAGTGATCTCAGGAGCAAATTTCTTGATATTGAAGGCTGTGCA	339
	F-P6H07	MF581135	TCGCCGGACTACTAGCGACGGTCAGCATGGCCGCCAACGCCTTCTCCTACTCCCGTTACCGGAAAAAGAACTTAAGTCGCTTCAACTCACCTATTGACGAGTCCTCGGAGATTCTCGCGTCCTTTAACGTTGATCAAAACGGAGAAGGAGATGAGTTTTTCTTTGGATTGGCAACAGCGCCAGCACATGTTGAGGACAGGCTTAATGACGCGTGGCTACAGTTTGCGGAGGAAAACCCCTGTGACCGAACAGAGTCTGAATCAGAGCAGAATGTCCAAACAGCTGATGTGTTGTTGGGTTCAGCTGCTGGAGATGGCGGGTCTGATCAAGCTTCTGCGAGTAGGAGGAGCAAGCTAAAGAAGCCTCTGAAGATGGCCATGGAAGCTATGGTTAGAGGGT…	512
	F-P7E01	KY319085	ATGGGGACCGGTAAAGCCGTTGAGACCTTCGCCTGTTTTCGATGTTTCCTGAGAAGAACACTTTTACCTAACCATTGTCATCATCAATATCTCCGCCATAAACCCGAAAGAGCCTCCATTTCCTGTAAAGCTACACTCTTTACAATCCCATCTCTTAACCTTCTTCACTTCCTGTCTTCTCTTTGTTTCTCTCCTTGGATACCAAAAGGAACCATCTTTAACAATAATGTCTCACCTCCTCCAGACCACCTTCCTCCCCGCCACTTCCTCCCTTTGTTCCAGGCCCCACATTCAGTCCCGACTCCCCTCCACGCCTGCCCAATTCACAGTTCGCGCCAAGATCCGCGAAATCTTCATGCCTGCCCTCAGCTCCACCATGACTGAAGGGAAGATCGTTTC…	561
	F-P7E12	MF581131	ACCCTTGAGCCTCTAGATATTGGCTTTGGAGCCGTTGTTCAACACTGCAAAGAGCTTCGGCGACTTTCCCTCTCAGGTCTTCTCACCGATCGTGTGTTTGAATACATTGGAGCTTATGCAAAAAAGTTAGAGATGTTGTCTGTTGCTTTTGCTGGCGATAGTGATCTGGGACTACATCACGTGTTGTCTGGATGTGAAAGTCTTCGAAAATTAGAGATCAGAGATTGTCCTTTTGGGGACAAGGCTCTTTTGGCCAATGCTGGAAAGCTGGAGACAATGCGATCCCTTTGGATGTCTACTTGCTCAGTGAGTTTTGAAGCATGTAAACTGCTCGGTCAGAAGATGCCCAGGCTCAATGTTGAAGTTATTGATGAGAGAGGCCCTCCAGATTCGAGGCCA	399
	F-P7G06	MF581116	TCATTGTTCCACGCGTTGATACCTTCCCTAACAAACGTGATTTCTGACTCTGATCATGGGTTCTCATACTTCTCCGCCATAGACGCATTGTTCAAAGAAGGGATTAGCCTACCTCCTCTCGAAAGAGAAGGGTTTTGGAATAAAGTAATGCCTGGACTCTTCAAGGTCATCACGGATGGCACCGGAGATGTTTTACGCTTCGAGATTCCCAAAACAATGCTGAGAGACAAGTTCTTGTGGTTTAGGGATGAGGAATTCGCTCGACAAACTCTTGCTGGCCTCAATCCTTATAGTATAAGATTGGTCACGGAATGGCCCTTGAAGAGTGAACTTGACCCAAATATCTATGGTCCGCCAGAATCTGTAATCACTACGGAGATGATCGAGGCAGAAATTGGG…	495
	F-P7G12	MF581134	GCTAAATGTGCTTGGAGGTGACTTGGAAGTCTCTATCAGTTCAAATCTCACATTGTTTCCCTGTAACCCAAGTGCTTGGCAAGCCTCAACATATTTAGCTGCTGATAGAGCTGCACTTCTTTTGATATCGGTTTCTTTTCGATCCAGTTCAGCCAATTGTTGCTGTATTTTCTGCACCTGCTTTTTCTGATATGGAATTTCATAGTTTGCGTTCTGAATTATTATCTGCGCAGCCTCACCAAGGTAGATGTAATCCTTCTCGAAAGAATGCACAATGGCCTCCCACGCCCCAGAGGCACCCGATAGGCGTCCAAATATGTTCCGGTTTTCTGGGGTAGACTCGAGAAGAATATCGTAAATCCTTTTGGCCTCTAAGTAACCAATACCTTCGGGGTCTAG…	520
	F-P7H10	MF581125	CTTATAAACAATCTCAGTGATCTGCCCATCCAAAGACCTCTCAACTTTCTTCTTAGTTGGACAATTTGGGTATGTGCACTTGTAATAACTTCTTGGGTTTTCGCTACCTTTAACATTCTTCTGACCATATTTTCTCCAGTTGTATCCATCGTCAGATTTCTTGTTCTCTCTAACAGGGTGGTATTGCGGTTGTCGGTGATTCCCATAATCAGACTGGAATTCATTGCTTCCCTGGGTGTTTGATTGAATTGCGGAAATCTCAGGGGAGAAGCTCTGTGTAGAGTTGTATTCAAGTTTCACCATACCCCTGCCTGAAGCAAAATCATCCTGCTTTGCATGTTCCTGGAAACTCCATGTTTGTTGCTGACCCGTTTGAGCTGTGGTGTTAGAAGATTGAAA…	619
	F-P8A04	MF581080	AGCTATCACTACTTGACTAATGGATTTGCTGTTCTTGTCACAGCAGAACAGGCTGACAAGCTTTCAAGGAGAAGAGAAGTGGCAAATGTGGTCCTGGATTTCTCTGTTAGAACTGCAACCACTCATACTCCACAGTTCTTGGGTCTAACAAAAGGGTCTTGGATCAAAACTGGTGGATATGAAACTGCTGGTAGAGGAATAGCGATAGGTTTTGTTGATACCGGCATTGATCCAACTCACCCCAGCTTTGCGGATGATGTATCTATGCACTCATATCCAGTCCCTGGTCATTTTTCTGGCATTTGTGAAGTTACTCGAGATTTCCCTTCTGGCTCATGTGATAGAAAGCTTATTGGGGCCCGCCACTTTGCAGCATCTGCTATTACTAGGGGAATCTTC…	543
	F-P8C08	MF581097	TATCTGGTTGTGAGAGATGTTCTTGTAGCAAAAAACCCATGTTTGCATCCAGGTGATGTGCGTGTTTTAATGGCTATAGATGTGCCAGATTTGTATCATATGGTAGATTGCGTTGTTTTCCCGCAGAAAGGAAAAAGGCCTCATCCAAATGAATGCTCTGGAAGTGATCTGGATGGAGATATTTATTTTGTCTGCTGGGATCAGGAGCTAATACCCCCTCATCAAATTGAACCAATGGACTACACCCAACAGCCAGCTTTGCAGTTGGACCATGATGTTACAATTGAGGAAGTTCAGGAGTATTTCACAAACTACTTACTTAATGACAGCTTAGGTATAATTGCTAATGCTCATACTGCATTTGCTGACAAGGAAACTCAGAAAGCAATGAGTGATCCA…	452
	F-P8D01	MF581129	GTAGTCCCATATGACGTCCCTTACAGGTTCGAGCCTTTTGGAGATGGTCGATCCAACCCAGAATATGATGACCTGGTGAAAATGGTTGCAGAAAATGTTTTTGATGCGGCTGTGGGGGACATTGCTATCGTGACCAACCGAACGAGGATGGTGGATTTTTCCCAGCCTTATGCGGCCACAGGGCTCGTGATTGTGGCCCCAATTGGGAATACGAAGTCAAGTGCTTGGGTATTTTTGGAGCCGTTTAGTGTGGAGATGTGGTCCGTCACCGCAGCTTCTTTTGTGATGATTGCAATAGTTATTTGGATGCTGGAACACAGAGTCAACGATGATTTCAGAGGTCCTGTTAGAAGGCAGATTATAACAATGTTCATGTTCAGCTTCTCTACACTCTTCAAG…	572
	F-P8E02	MF581136	TCTGGTGCTGCGACATCAGTTCCAACATCAGCTTTCCTGGGAAACGGCTTGAAGAAACTGAGCTCTTCAAGGTTTACAAGCTACAAGATTACTTCTGGTGGAAGCTTCAGGGTTGCTGCAGAGTATGATGAGAAGAAGCAGACCGAGGACGACAGATGGGGACAGCTGGTCAGTGACCAATCTGATGATCAACAGGACATCGCCAGAGGGAAGGGTATGGTTGATACTCTCTTCCAAGCTCCCCAGGGAACTGGAACTCACAACCCTGTGTTGAACTCCTATGATTACATCAGCCAAGGTCTTAGACACTTGGACAACATGAGCAAGGAAGGTTACTACATTGTTCCTGCTTTCATGGACAAGCTTGTTGTTCACATCACCAAGAACTATATGAGCCTC…	574
	F-P8F01	KY319086	GCCAGCGTCCACTGGCTTCCAGAGCTTCTGAAAATGCTTCACAGGCTCCTCCCCCCTGGGCCAATGGATCTGCGACTTCATCTCAGCTATTTCCCAGTAAGCAGACAGATGGGGAATCTCAGCCGCTTTTGCAGCAGCAGCAGCGTCAACAGCAGCAGCAGATGGTTCCTCTACAGGACAGTTACATGCAGAGCAGAGCTGAGGCTTTGCACAATGTGGAGTCAACAATTCATGAACTTGGTAACATCTTTACTCAACTAGCCACCATGGTTTCACAACAAGGAGAGCTTGCAATTAGGTTTGTTGATCCCTCTGAAACAAAGCATTACTTGGTGATTAAGATAATGACAGTTATTTGAAACATTTTTCCAAACAACATGCTTGCTTCATTATTATCAT…	589
	F-P8H05	MF581121	ATGGGCATTCCGTATAGGCTTAAGGTAGACCTCATCGTGGATGTGCCTATTCTCGGAAGGCTCACTCTGCCACTTGAGAAAACTGGAGAGATCCCCATCCCTTACAAGCCTGATATAGATCTTGAGAAAATACGCTTCGAGAAGTTTTCCTTTGAAGAAACTGTAGCCATGCTCCATTTGAAGTTAGAAAACAAGAACGATTTTGACCTGGGCCTTAATGCACTGGATTATGAAGTCTGGCTCTCGGATGTGAGCATCGGAGGTGCTGAACTGTCCAAATCTACTAAGATTGACAAAAATGGGATTAGCTACATTGATATTCCCATCACCTTCAGGCCTAAGGATTTTGGCTCTGCACTTTGGGATATGATTCGAGGTAAAGGCATAGGTTACACCATG…	489
	F-P9A03	MF581095	TTCTTGGTTTCAGAGAGAGTAGCCGAATACAAAACCGCTACTCCGGTCTCTAGAATACTGTTTTTGCACCGAACACCGCCGCTTCTTCGGTCTCGTTTTCTTCCGAGGAACCATGGGAAAAGGCCCCGGGCTTTACACCGATATCGGCAAGAGAGCTAGAGATCTTCTCTACAAGGATTACCAGAGCGACCACAAGTTCACACTCACTACTTATACCTCAACTGGAGTCGCAATCACTTCTAATGGGCTGAAAAAAGGCGATCAGTTTTTGGCTGATGTGAGCACTCAGCTGAAGAACAATAACATCACTTCTGATGTCAAGGTTGACACGAACTCCAATCTTTTAGCAACCATCACGGTGGATGAACTCGCTCCTGGACTCAAGACAATATTTAGCTT…	1119
	F-P9A05	MF581081	TGAGAATAATTTCCCTCAAACGTCCTGGCCACACCCATTTCAGTTTCTACAATTTTGGTGCACAGCTTATCAAGAAAGGCTCGGTCATGAGAAATGATGACCATAGGCACTTCTTGCTTCTGAAGATAACCTTCCAGCCACTCTATGGTATCAAGGTCAATGTGGTTTGTTGGCTCATCCAGAAGCAACAAATCTGGTTCCTGTAACAAGATCTTGCCAAGCGACATCCTCATCTGCCAGCCACCGCTAAACGAGGCCACCAAGCGCTCGGAGTCCTCAGGTGAAAATCCAAGGTCAGGCATCAATTTACTCACTTTTCCATCCACCTCATCCAAGTCCACGGATTGTGCTCTCCTCTGCAACAAATCAAACTCATCCAACAGCCTCCCCATCAGCTCG…	531
	F-P9A06	KY319076	ATAGCTGATAAATTGGAGGCATACTGGGAAGATGAAGCAGTGATAAAGGCTGCCTTTGAAAGGTTCAACGGAAGGATCAAGGAACTGGAGGGGACAATTGATGCCAGGAACAGTGATCTTGATTTGAAAAATAGGAGCGGAGCTGGAGTGATCCCGTATGAGCTCCTCAAGCCTTACTCTACGCCTGGGGTTACTGGAAAGGGAGTTCCCAATAGCATCTCCATTTAGTTGGATCATTGTCAGTTCAATGAAGTGGTGAAATCATATGAAATAAGTTCATTGAACTAATAAATTATGGGACTTTTGGTTCCAGATATGTCCATCAAAACCAAAAGGCATTAGTATCTTTCTATACGTATGTATTATTAGAGGGATTTGATAAATCCGTACTTGAGCGTC…	635
	F-P9B08	KY319078	CATAACTTGAGTTGAGACGTGGGTCCTATCACCAGTGGGGCCTGCCTTGGCCAAACCAAAGTCAGAAAGCTTTGCGTTGAAGTCCGCATCTAGTAGAATATTGGAAGCCTTGAAATCACGGTATATAACTTGTGATTTTGCATCGTGAAGAAAAGAAAGCCCTCTGGCAGCACCTATGGCTACTTTGATTCTTAATGCCCATGACAATGGCTGCGGACCTCTTCTAAACAAATGATTCTCTAAACTCCCTTTAGGCATGAACTCATTGACCAAAAGCCTGCTCTCACCCTCGAGGCAGTATCCAATAAGTTTAACCAGATTTGGATGATGGAGTTGTCCGAGATAATTAACCTCTGTCAACCACTCCTTGTGGCCCTGGAATCCTTCAGGTTTAAGTTT…	515
	F-P9C01	MF581084	GGGGATGCAAACCACACCAAATGCACAAATTTACTATATCAGTCTAAGCAAGTAGCCTTATCTCATTTCTTATGATCACACCATACTTTCTCTTCCTTTCTCTCCTCTCTTTTCCCTTATTATCTCTGTTAAACCATAAACCTAACGCTGAAAATCTCCCTTGCCAGACATTCAACCTTTAACACACCAAATTCTCAAGAGCCTTGTAGCAGATACTATGAACAACGGCCAGAATTCCTGCACGGGCGGGGAGGGTGACAATCGGCCTGCCGCTGATCAAGCCAACGGCATCATGTTGTTTGGTGTGAGAGTCACCGAAGGCGGCGTCTCCTTTCGCAAGAGCTTTAGCATGAACAATCTCTCCCAGTATGAGCACCCTCAGGAATCCAACGCAGATGT…	541
	F-P9C07	MF581105	CTTACGATGCAGTAAATAAGTTCAACATTTACCCAGATCAAATTCCTCCTTGGTTGGTGGCGTGGATGCCAAATCAAGGAGGTTATCTGATTGGAAACTTGCAACCTGCACACATGGATTTCAGATTCTTTTCTCTGGGTAACTTATGGTCTATTGCGAGTGGCCTTGCAACCACAGATCAATCACATGCCATATTGGATCTCATTGAAGCCAAGTGGGGAGATTTGGTTGCAGGCATGCCACTCAAGATCTGTTATCCTGCTCTTGAAGGTCAGGAGTGGCAGATTATAACCGGGAGCGATCCCAAGAACACACCTTGGTCCTACCACAATGGAGGTTCCTGGCCAACGCTACTATGGCAGCTCACAGTGGCATGTACAATAGCTCCACTTTGTCAAC…	458
	F-P9D07	MF581130	CTTGGTGCTAGCTGGGTAGAGGCAACCATGCGAACGTCAGGGTTTGACACCACTAGACGCTTCTTTGTGGACGCTGTTCAGATTTGTCCATTGCAAAGACCTCTCAAATGGGAGAGTGTTGTAACATTTTCTTCTCCTACTGCCAAAAGCTTTGCGTTTCCTGTTGTTGGTGGTCAGACAATGGAACTAGCTGTTGCCCAGTTTTGGTCTAGTGGGATTGGAAGTCATGAAATGACCATTGTTGACTTTGAGATTGTGTTTCATGGGATTTCCATCAATAAAGAGGAAATTATGCTTGATGGGAGTGATGCACCTGTCAGAATTGATGCTGAAGCTCTATTGGCATCTGAGAGACTCTCTCCTGTTGCTATTCTGAATAAGATACGAGTTCCATATCGA…	509
	F-P9F01	MF581132	CACCAGACTTGTCAGTTCTTACTAGAGAAGGTTCATCAAAAGTGTCTTTGGACCCTTCGCCTTTTAGTGGATTTTCAAGGGTCTTGCGAGGTCAAGATATCTCGACCTTGAGAGGCAATTTTGCAGAGAGCGCCGAGTCTGATGTTGGTGAGAAGTCTTTTATGTGGCCGTCTCAGGTGGATAATGAGAAGGTTGATGTTGTTTCTACACCAAGAAGATTTGGATCACACACATCTGTTTCCTCCGGGAGGCATGAAGCTACCTACACAGATTTGCTATCTGGCTTTGGGGCCAAGAATGATTCTCCACGCGGTTTTTGCTCACCGTTTGTTGAT	335
	F-P9G01	MF581113	CTTCAATCCATCTATTCAACAAGGTCCAACGTTACTAATGATGTTGCCATCGACTGCCGGAACCTCAACTTCTACATAGAAACGGGGCGGGATGGGAAATCAGTTCCCATTCTCAAAGACTGCTCTCTCAGTGTTCCTTCTGGCCAACTGTGGATGCTACTTGGACCAAATGGTTGCGGAAAATCTACCCTTTTGAAGGTTCTGGCTGGTCTTTTAAAGCTAAATAGTGGGAGGCTGCGGGTAAA	245
	F-P9G05	MF581115	TACGTCGCAGATACGGAAAAGAAATAGACATTTGGAGTGCAGGAGTCATATTATACATCTTACTTAGTGGTGTTCCTCCATTTTGGGCTGAAACTGAGAAGGGTATATTTGATGCCATATTGGAAGGGGATATTGACTTTGCAAGTCAACCATGGCCAACTATATCAAGTGGCGCCAAGGATCTTGTTCGCAGGATGCTGACACAGGACCCTAAGAAAAGGATTACTTCGGCTCAAGTTCTGGAGCACCCCTGGCTCAAGGAAGGTGGGGAAGCATCAGACAAGCCAATAGACAGTGCAGTTCTTTCTAGAATGAAGCAATTCAGAGCCATGAACAAAATGAAGAAAATGGCATTAAAGGTCATTGCCGAAAATCTGTCGGCTGATGAAATCCAAGGGC…	615
	F-P9H03	MF581171	CCTCTTCCTTTGTCCAGTTAAAAACATCAGCTGCAGAAGCTACAATATTGGCAGCAGCCAATGTCTGTAACCCGTTTGAGCTTGTCAACGACACAGATATATTGATGGATCCCGATGAACGGACATAAAGAACTACCTTGTAAGTCTTTCCTTGTTCAATATTCATGCCCCAAAATCCTGGATTGTATATACCAACTCCACCACTGGGGCAAATGTTGCTGCCTTTGTTGTCACAGAGCACCTCCATTCGGAGGGCAATCTTGTTACGCTCAAAGCAAGAAGAGCGGTCAGTGGATACAACTACAGATGACTGATCACCAATTATGGACCAAGGGTCAATGTTTGAGGGAGTATTTTGGCCCCCAGCTTCAAAACCCCGGTTGTTTACTAGCTCTCCCC…	469
	F-P9H08	MF581172	GGCAGATGGACCTGGAGCAGCCACTGGGCCTGGTGATTCAAGAGCAATGGATTTTGGATCTGTCTTTCTCCTGTCAGCAGCCAAAGGTGATGGTGATGTTGTCTCAGGAGGAGCTCCATCAACTGCTGGTAGTCAGCCAGATGGGGCTAATGTTGCTGAACTGGTGGTGTCCCGTGGTTTTGGCACTGTAATTCGACATAGAGATTTTGAGGAAAGATCAAACTATTATGATGCCTTGCTTGCTGCAGAATCACGTGCTATGTCGGGGAAGAAAGGAATCCATTCTGACAGGGATCCTCCAGTGATGCATATAACGGACCTCACCATGGCATCAGCCAAAAAAGCAAGAGACTTCTTACCATTCCTGCACCGGAGCCGGAGGATATCTGCAGTTGTGGA…	513
	F-P9H11	MF581174	ATGGGGATGTCTCGCTTGCTTAATTCTTTACTTCTCAGGATCTGTGGTTCTTCCTGATCATCTCCTATTGCGCGAATGGGTGGAAAAATGAGGTCATGGTCTAAGATGGCGACAATGCTTTGGTGGGTTGCTTTGGTTTGTCCTGCATGGGTGTGTCCATTGGCTGCAGGAGATGAATATGCGAATGGCGTGCGTGGTTACGAGTTGGTGGAGCTTGTTCCTAAAAAATCCACCAAGGAGACTTACACAGAGTTTCTGGAAGCTCTGCGAAAACAATTGGCGAGTGACTACAAGAGGCATGAGATACCAGTTCTGCGTGGATTCAACGACGTATCAGCTGGAGAAGAGGAATTTCTTCTGGTGAAACTCACAAACGATGCAGGGAAATCCATCACAGTA…	552
	F-P9H12	KY319089	GAATGGGGATGCCTGCAACACAGTGGATTAGTGTTTACAATGCTCGCAGGCCCATGAAGCAAAGATATCACTATAATGTTGCTGATGTGAGGCTTTCTCAACACATTGAGAAGGGTAACGAAGATGGATTGTTTATTAGCAGTGTGGCTTCTTGCTCAAATCTGTGGGCCCTAATTATGGATGCCGGCACTAATTTCAGTGCGCAAGCTTATGAACTTTCGCCTTACTTCCTCCACAAGGAATGGATAATGGAACAGTGGGAGAAGAACTATTACATCAATGCAATTGCTGGTGCAAATAATGGGAGCTCTTTAGTTGTGATGTCTAAGGGGACCCAGTATTTACAGCAGTCATACAAAGTTAGCGACTCTTTTCCCTTCAAGTGGATCAATAAGAAAT…	566
	R-Contig119	MF581138	ACTATCGGGGCTGGAGTATATATTCTTGTTGGAACAGTTGCTAGAGAGCAGACAGGACCTGCTCTTTCCATCTCGTTTCTTATTGCTGGAATAGCAGCTGCCCTCTCAGCATTTTGTTATGCAGAACTTGCAAGTCGATGCCCCTCTGCCGGAAGTGCCTATCATTATGCATACATTTGCATCGGAGAAGGTGCAGCATGGCTGGTAGGTTGGGCATTGATTCTGGAATATACAATTGGTGGTTCAGCTATTGCTCGTGGCCTGACCCCAAATCTGGCATTATTTTTTGGAGGCGAGGAGAAGCTACCTTCTTACCTGGCCCGCCATGCGATTCCTGGAATTGGTATTGTGATAGATCCATGTGCAGCAGTTTTAGTTCTTGCTGTCACGGTGCTCTTG…	554
	R-Contig125	MF581127	GTCGCTCGGGATGGCACTTGCGACCAATATAGGAAAAATGCTAAGGTCGTCAAGATTGATAGTTATAAAGACGTTACTCCGAATGACGAGGAGGCATTGAAAAGGGCTACTGCGAACCAGCCAGTCAGTGCTGCCATAGAAGGAAGTGGCAAGGCATTTCAGTTGTATGAGTCGGGTATATTTGACGGAAGCTGTGGGACAGCGCTGGACCATGGCGTTACGGTTGTAGGTTATGGCACTGAGAATGGTGAAGATTACTGGATCGTAAGGAACTCATGGGGTAAAAATTGGGGAGAATCCGGATATATCAGGATGGAACGCAACATTGCCAGTCCAACAGGGAAGTGTGGGATTGCCATGCAGCCCTCCTATCCTATTAAAAAGGGCCCAAATCCTCCC…	812
	R-Contig127	KY319082	ATGGGAAAACAAACAGAGCAGGTTTTGGTTTTCAGTTTGACCTGCGCAGG ATTAATCTAGATCAGTATCCAAACAGGCTTCCTTGCGAGAAGAGGAAGAA GAGGAGGAAGATGGCACCATCATCGCCTTTACTTGCGATCTTGTGGTCAC TCTTATCTCTTGCATTAACAGTCTCTGCATCGTCGTCAACTAGCTAGAAT TTTGCAGTCAACGGCACCGTATTGGAGCTGGACGAATCCAACTTCGATTC CGCAATCTCCTCCTTCGATCACCTCTTCGTCGACTTCCACGCCCCCTGGT GCGGCCACTGCCAGCGCCTTTCCCCCCAGTTGGATATAGCGGCGCCTCTG CTTGCCGGATTGAAGCAACCGATAGTCATCGCTAAAGTGAAC…	636
	R-Contig130	MF581139	TTGGGCCCATTCTCAGGAGAGCCCCCAAGCTACTTGACCGGTGAGTTCCCAGGTGACTACGGGTGGGACACTGCTGGACTCTCTGCTGACCCCGAGACCTTCGCCAAGAACCGTGAGCTGGAAGTCATCCACTGCAGATGGGCCATGCTTGGAGCCCTCGGCTGCGTCTTCCCCGAGCTCTTGTCCCGCAACGGAGTCAAGTTCGGCGAGGCCGTCTGGTTCAAGGCCGGAGCTCAAATCTTCAGCGAGGGTGGTCTTGACTACCTGGGCAACCCAAGTCTGATCCACGCACAGAGCATCCTGGCCATCTGGGCCAGCCAGGTCATCTTGATGGGTGCCGTCGAGGGTTACAGAATTGCCGGCGGGCCCCTCGGCGAAGTGACTGACCCAATCTACCCA…	628
	R-Contig134	MF581128	ATGGGGTGGATGCAATCGCCGCTTCCCGTTAAAACTTAAAATGGCAAAATCCTTCCTTCTGGTTAAACCGTCGCCAGTGACGCCCAAGCTCCCTCACTACTTCAGCTCCCCAAACTACTCTCCTCATTCTCTCCCAATCGCGGGCGGGACCTTCTCTCTACCTCTGCTCGCCAAATCCTCTTCGTCTGTCTGTGGCTATTCTTTTCGGACGACGTCGCGTTTCCACTCACTCACTCCTTATCCTCATCCATTTCACCGCAAACAACTCGTCGTCCCTGCTTCTTCTCTTCACTCCAACGTCCCTCTCCAGCGGAGTAAGAGCGTTGAAGAATGGGACTTTTGGACGGCGAAATTTTCAGGTGCCTCCAATATTCCCTTCTTGCTACCGCAACTGCCTCA…	775
	R-Contig135	MF581137	TTTCCTTGGTGGGTTTTCTTTGTTTGATCCAATTATGGTTTCCTCGGTGCTCAATGGAGCTGAAAATCTCACTCTTATTGGAGGCATAACCCCGAAAAGATTAGGCTATTTGAGGTCAGATTTTCAAGGGAATGATTTTCCGAAGAGTTGTTTAATCTCAACCACCAGAGCTGCAAAGGCAAGAACTTTAACACTCAAGTGTAGCTTATCATCCCCTAGGCCAGCTTCACAGCCCAGGTTTATTCAGCACAAGAAAGAGGCTTTTTGGTTCTACAGATTCCTATCGATTGTGTATGACCATGTCATAAACCCTGGACACTGGACTGAGGACATGAGAGATGATGCTCTTGAGCCAGCTGATCTCAACAACAGGAACATGATAGTGGTGGATGTTGGTGG…	696
	R-Contig28	MF581102	CCGTTGGGGTTGAATGGTTCTGGTGCTGCGACATCAGTTCCAACATCAGCTTTCCTGGGAAACGGCTTGAAGAAACTGAGCTCTTCAAGGTTTACAAGCTACAAGATTACTTCTGGTGGAAGCTTCAGGGTTGCTGCAGAGTATGATGAGAAGAAGCAGACCGAGGACGACAGATGGGGACAGCTGGTCAGTGACCAATCTGATGATCAACAGGACATCGCCAGAGGGAAGGGTATGGTTGATACTCTCTTCCAAGCTCCCCAGGGAACTGGAACTCACAACCCTGTGTTGAACTCCTATGATTACATCAGCCAAGGTCTTAGACACTTGGACAACATGAGCAAGGAAGGTTACTACATTGCTCCTGCTTTCATGGACAAGCTTGTTGTTCACATCACC…	589
	R-P1A05	MF581175	GGTGGCTCCCTACAACTCCGTTTCTCTGGGGCAAGACCAGGCCGTTGGGCAAGTGGCCCTCACCATCAAGCTTGATGGGCGCGTGCGGTTCAAAGTTGGGTCCTTTATTTCCGGTAAGTATCGTCTTAACGTGAGGTGTCCTGCTTTTATTCAGTTCGGGAGCAGGAACACTGGGATTATTGTTGGCGATAACGCGGTCAAGTATTTGATG	211
	R-P1B06	MF581140	CAGGTACATAATCATCGGAGATACAGGTGTGCCGAAGTCATGCCTGCTCCTGCAATTCACGGATAAGAGGTTCCAGCCTGTCCATGATCTCACCATCGGCGTCGAGTTCGGTGCTCGCATGGTCACTATCGATGGCCGCCCCATCAAGCTCCAGATTTGGGATACAGCTGGGCAAGAATCTTTCAGATCCATCACTAGATCTTACTATAGAGGAGCAGCAGGAGCACTTCTGGTTTATGACATTACCAGGAGAGAAACATTTAACCACCTGGCAAGCTGGCTAGAAGATGCTCGGCAGCATGCAAATCCCAATATGACCACCATGCTTGTAGGGAACAAGTGCGATCTCGCTCATAGGAGGGCTGTTAGCAAAGAGGAAGGAGAACAGTTTGCAAAGGA…	545
	R-P1D10	MF581176	GATCAAGGAGGAGGTGGATCTTGTTTTTCCACTGTTTGATGGATCTGAAAATGGCTACATTAACAGAAAGGCTCTAATAGACTGGGTGGTGAAGGTTTATAATGGTCGGAAAGCACTTGCACATGCTTTGACTGACACTAAAACAGCCGTCAAACAACTGAACAAACTTGTGACAGGCATCCTGGTTGTCATCACCATTGTTATTTGGCTTCTCTTGATGGAAATTGCAAGCACAAAATTGCTTGTCTTCCTCGCCTCGCAGCTTGTAGTGGTAGCTTTTATGTTTGGTAATACCTGCAAGACATTATTCGAAGCTATAGTGTTCGTGTTCGTGATGCATCCATTTGATGTTGGCGACCGTTGTGTTGTTGATGGTGTCCCTCTTTTGGTGGAAGAAAT…	446
	R-P1E08	MF581177	CCGATGAATCCGAAATGGCCAAATCATTCCAGGCCACGGATACTGATGGCGATGGGTTCTTGGACTTCAATGAGTTCATGGCAATGACAAATAACATGGGGGAAGGGGTAAAGACTAGCGATATTGAAAGCGCGTTTCGAGTGTTTGATCTGGATGGCGATGGCAAGATTACTGCTGAAGAGTTGATGGAGGTCTTGAAGAAGATGGGAGAGAGGTCTAGCATGAGTGCTTGTCGTCAAATGATTCGAGGGGTGGACAGTGATGGGGATGGCCTGATCGACATGGATGAATTTATGATCATGATGACCCGCACCTTGAAA	320
	R-P1G08	MF581178	GTACATGGGGAAGATAAGGACAACTCTGCTTCTTCTCCTTGGTTTCTTTCTTATTCTCTCAACAAACTAACAGCCAAAACCCAACCATACTTACCATACCGAGTTACTGATAAACAATTCCCATGTCTATTTAATTAAATACGCGTCTTTCCAAGAACCACTCTTTACCTTCCTCTCTGCCACCTCCCATTCTCTTCTCTGTTTCTCATCCCTTTTTTTTTTTGAAGAACTTTCTGGTTCCTCTGTTTCTGGCTCTGCTCTCGGTCTCTGTTTTTTGTTGGGTCTACATGGGTGCTAATCTTTCTTCAGTTTTCACAGACCCGAGAAGTTTCTGTTCGATTAGTTATGGGTATACATCCAGGCCATCAATAGCGGCAAAACCTAATCTTGGGGACATGC…	636
	R-P1H06	MF581141	CCCTGACGACCGCGGCTTCCAAGAGTGCCGCCCTACCTTCTTCAGGACGGGTGCGATAAATGCTGCTGCCGGATCCGCTTACGCCGAGTTTGGAAATACCAAGGTTATTGTGTCTGTATTTGGGCCCAGAGAAAGTAAGAAAGCAATGCTGTATAGTGATGTAGGCCGGCTGAATTGCAATGTTAGCTATACAACTTTTGCAACTCCAGTTCGTGGCAAGGGATCATCAGATCATAAAGATTTCTCGTCCATGCTTCATAAAGCTTTGGAAGGTGCAGTGATGTTGGAAACTTTCCCAAAGACAACTGTAGACGTTTTTGCATTGGTCATAGAATCTGGAGGAAGTGATCTTCCTGTCATAATAACTTGTGCAAGCCTTGCTTTGGCAGATGCTGGCAT…	445
	R-P2A12	MF581142	ATCGACCTCCCATACTCATGCAGGGCTGGTTCTTGCTCTTCATGTGCTGGTAAGGTTGTGTCAGGATCTGTGGATCAGTCTGATGGCAGCTACCTTGACGATGACCAGATGGACGAGGGGTGGGTGCTCACCTGTGTTGCTTTTCCTCAGGGTGATGTTGTCATTGAGACACACAAAGAGGA	182
	R-P2B08	MF581179	CGCTTGTCAATGTAGATGTTTCATACAACAATTTGGGAGGAAGCTTTCCTTCCTGGATCAGCCAAGAGAATTTACAAGTTAACTTGGTCTCCAACAACTTCACAATCGCTTCAAATGGCAGCGCTTTGCGGTCAGGACTGAACTGTCTTCAGCGTAACTTTCCCTGCCACAGAGACTCCCCAATATATTCTCAGTTCGCCATCAAATGTGGCGGTCCACAGATTACATCCTCTGGCAGGGTTTTGTTCCAGAGGGATAACGAGACCCTGGGTTCAGCATCATATTACGTTACTAACACAAACACGTTTGGTGTCAGTAATGTCGGATATTTTGCCGGAACCAACAATCCTCAATACACATATTCTTCAACTTCTCAATTCACAAACACTCTAGACTCAG…	441
	R-P2F04	MF581144	CAGAAGAAGCCCTTCCAACATATCAGACAATGCTGAATACCTTGGACGGAGTTCGTGATGAAACTGGTGCAAGTCCTACTTCTTGGGCTATCTGGACTCGGGCATGGACTGCTGAAGAGAACAGGCATGGCGACCTTCTCAACAAGTATCTCTACCTGTCTGGACGGGTGGACATGAGGCAAATCGAAAAGACAATCCAATATTTGATTGGCTCCGGAATGGATCCTCGGACAGAGAACAGTCCTTATCTGGGGTTCATCTACACTTCATTCCAAGAGAGGGCAACTTTCATCTCCCATGGCAACACTGCTAGACATGCCAAGGAACATGGAGACCTCAAGTTGGCTCAAGTATGTGGCATAATTGCTGCTGATGAGAAGCGCCATGAGACTGCCTACA…	501
	R-P2F06	MF581145	AGGAGTCGGTGCCTATGTTGATCTGATGGAAGATCTGATCCCAGGAATGAAAGATGGGACCATTCGCACTGCCATTGATACTGGATGTGGAGTTGCAAGCTGGGGGGGTGACCTTCTGGATCGTGGGATTCTCACTGTTTCCCTGGCGCCAAGGGACAACCACGAGACTCAGGTCCAGTTTGCATTGGAACGTGGAATTCCTGCAATCCTTGGCATCATTTCTACACAACGCCTTCCCTTCCCCTCGAATGCGTTCGACATGGCTCATTGCTCCAGATGCCTTATCCCCTGGACAGAATTTGGTGGAATTTATCTCATGGAAATTCACCGGATACTTCGTCCTGGTGGCTTCTGGGTCTTGTCCGGTCCTCCGGTCAATTATGAAAACCGTTGGCGAGG…	479
	R-P2F11	MF581173	GTCAGGACAGCGATGTCAAAACTGCTTAGGCCAAACCCTGATTTGGCTGATGTGATTTCCAAAAAGTGCTTGGGATTGAGTAACTGGTATGGACTAATACCAGAGCTTTTTCCCAACGTGAAATACATCTACGGAATAATGACAGGATCCATGGAGCCTTGTTTGAAAAAGCTGAGGCACTATGCAGGTGGGGTGCCTTTGATGTGCGGCGATTATGGTGCTTCAGAAGGCTGGATTGCAGCAAATGTCAATCCCAAACTACCCCCTGAATTGGCTACTTTCGCTGTGCTTCCTAATATTGGGTATTTCGAGTTCATTCCAATCAATCATGAGCACATTTGCGCAGAGCCCGAGCCAGTGAGTTTAACTGATGTCAAGATTGGTGAAGAGT	391
	R-P2F12	MF581143	GCATGGCGGGCCCGTCCTTGACTGCTGCTTCCACGACGACACATCCGGCTTTAGTGCCGGCCGCGACAATACTGTTCGTCGGCTGGTTTTTAACTATGGAAAGGAAGATATTCTGGGAAGACATGATGAACCAGTTCGATGCGTCGAATATTCTTATGCAGCAGGGCAAGTTATTACCGGAAGCTGGGACAAAACATTGAAGTGTTGGGATCCCAGAGGCGCAAGTGGACAGGAGCGAACTCTTGTTGGCACGTATCAGCAACCAGAACGTGTTTACTCTCTTTCCCTTGTTGGTAATCGTCTAGTGGTAGCTACTGCCGGAAGACATGTTAATGTCTATGACTTGAGAAACATGTCTCAACCTGAGCAACGGAGGGAGTCTTCGTTGAAGTATCAAAC…	420
	R-P2H10	MF581147	GGACCCTAACCCAGTAAAGGTGGTGGTAGGTTCTGAGGATACAGCTGCTAACCATGATGTCATGCAGATTGTGGAGGTGGTTGAGGACCGTTTAAGAGACAAACGCTTGGTTACGTTGCTAGAAAAATATCACCAGTCCCAAAGGAATAGAGTATTAGTTTTTGCCCTCTACCAGAAAGAAGCTGAACGTCTTGAAGGAATGCTGAAAAAAGGTGGCTGGAATGTTGTTTCTATTCATGGCAAAAAAGCACAAGATCAACGGACAAAGGCATTGTCGTTGTTCAAGAAGGGTAGCTGCCCGTTGTTGGTAGCGACTGATGTAGCTGCTCGAGGATTAGATGTTCCAGATGTTGAAGTGGTAATCAACTATAGTTTCCCCCTCACCACGGAGGACTATGT…	522
	R-P3A02	MF581148	TCTCAACCATGTCTCGAGAGAGTCTGTGGATATTAGGCGCCTCGCCGATTTCTACAAGGAGATATTCGGTTTCGAGGAGGTGGAGAGCCCGAACTTTGGATTCAACGTCATATGGTTGAAACTGAAAGACTCTTTGTTCCTCCACCTAATCGAGAGGCTTCCTGAGACGAAGCTTCCAGAAGGACCCTACAGCGCAACTTCGCCGGTTCTCGACCCCAGCCACCTCCCCAGAGGCCATCATATATGCCTCTCCGTCTCCAACTTTGACTTCTTTGTTCAAACCCTCAAGGAAAGAGGAATAGAGACTTTTCAGAGGTCGGTTCCTAATCGTCCCATTAGGCAAGTCTTCTTCTTTGATCCAGATGGCAATGGATTGGAGGTTGC	384
	R-P3B04	MF581180	CTGCATGAATGCACACAACTTGTTGAGCTTCCAGCCAAGACGATGGATTTAGTCAGCTTATGTCATCTTGATATTCGGAACACCAAACTAAAATCAATGCCACCGCTGATGGGTAACTTAGTTAAACTCCAAACATTAACAGATTTCTTTGTGGGGAAAGACAGAGGATGTGGCATTGCAGAATTGGGAAAGCTTCGGCATTTACAGGGGGAATTGATTCTTCGAAACCTTCAAAATGTGACGGATGTGCAAGACGCCATCGAAGCCAATTTAAAAGACAAGAATCTTCTGGAAAGATTGGAGTATGAGTGGGAAGACAATGATGATAACTCTGATGCATATGAGACTGACATGAGCCTACTGCAGCACTTGAAGTCTCCAGCAAACGCTAAATATGTT…	546
	R-P3B06	MF581149	CATTCCTTTTGGATCAGGCTGCTCACAGCAGGTCCGTTGGCAAGACACAGATGAACGAACAGTCATCAAGGAGTCATTTTGTTTTCACGCTGAGGATATCTGGTAGTAACGAGAGCACTGAACAACAAGTGCAAGGAGTCCTGAATCTGATCGATCTTGCCGGAAGTGAGCGTCTTTCCAAGAGTGGTTCGACTGGGGACAGATTGAAAGAAACCCAGGCAATCAACAGAAGTTTATCATCTTTAAGTGACGTTATCTTTGCCCTGGCAAAGAAGGAGGATCATGTTCCATTCAGAAACTCAAAGCTCACTTACCTCCTTCAGCCATGTCTAGGTGGGGACTCAAAGACGCTGATGTTTGTGAATATCTCTCCCGAGCCTTCTTCAGCAGGAGAGTCAC…	442
	R-P3C01	MF581181	ATGGGGCACAGAAGGGTGAGCATATGGCCTGTGGCTTTGGATTCTTCTAGCAAGTCGTGGCTGCCAGCTTTTAAGCGTGGACAATGGCAAAATAAGTATAAAATCCTCTCATTAGAAGTTTTTAATAAGGAAAAGAAATATAAAAAACAACAGCTCCTGATTCTCCGAATAAGGCACTAGAGATTTGGGCAAAGACCATTTTATTGGTTTGAGGGTGAGAGACAGAGAGAGATAGATAGAGAGAGAGAGGGTGTGGAGTTTGAGATGAGAAGATGATGGAGAGATGGAGAAGGTCTGTTTTTGGTGTTGAACAGCTGAAGCTGGTAGTGACACTTGTAGTCTGCATTCATATTGGATGCATCAATGGTGCCACAGATCCGAATGATGCTGCTGCTTTAA…	641
	R-P3C02	MF581150	GAGTTCACCAAACTTCCACTCGTTTACTTTTTGGACATCTCAAGCAACAATCTTTCAGGAAGAATTGATGCGAGAAATTGGGAGATGCCCTCTCTTCAAATGTTGAATTTGGCTAAAAATAGATTTTACGGGGGCTTGCCAGACTCATTTGGGAGCGACAACCTCGAGAATCTGGACCTGTCAGGAAACAGATTTTTGGGTTCTATTCCACGGGGGTTTGGGAATTTTTTGGAGCTGATGCAACTGAAGCTGAGT	255
	R-P3C09	MF581151	ATTTTCAGTGAAATGCGGAGTTAGGGGTGACACTGGACCAGCTTGTAATGCCGCTGGAATGATTGATCGTGCAGTATTAGGAAGTCAGCACCTATATAGGAAGCCAATTTATGCGCGAACCATGCAATGCAGCATCAACTCCCCAGCTAATGGCCCATTGCCCCCAAATGCGCCTTCATGGTGTAAAGCCCCTTTTGATCCTGAAGGACTCTTGAGTTCAGTAATGGCCATTGTAACCTGCTTGGTTGGTTTGCACTACGGCCATGTTATTGTCCATTTCAAGGACCATAGAGATAGAATCCTCCAGTGGATGATACCTTCTACTTGTCTTCTATTCTTGGGCATTGTGCTGGACTTGTTTGGAATGCGTATCAACAAGGCTCTTTACACATTCAGCTA…	577
	R-P3F02	MF581153	AGTCTTTTCTGAGATCCATGTATTCACGGCGGATGCCGTCACCGTTCAAAATGACAATTTCAAGCCTGTCTCCAGTATATATATCCCTCTCACTTGCAGACGCAAACGTAGTTTTAACCAAATCAACGGCTTCAGATTCAGACAGTGGAGTTACAGCATCCTGAGGCGGCAATAAGAGAGGACTAGGAGATTTCAATTGGTTATCCAGGAAAGGCATGATAAGAGTTGAACCAGATCCCTGGGAGCTGTAGCCAACCTTCTCGTATGAACCAACAGCATCATAAGTGTAAACAACACCCTTGCCTTCATTGTCAAGGCCTCCTAAAACATTAAAAGCATAATACGGAAAGAAACGTTTGTAGTAGAGAGTGTTAGAGAGTAGTTGAGCCATGGCGGGGC…	635
	R-P3F08	MF581154	ATTCATTCCGCCGTTTGATGATCCAGATATCATCATGGGGCAGGGAACGGTTGGGGTGGAAATTGTTCGTCAGATGCAAGAACGAGGCCCTTTGAGTGCCATCTTTATTCCAGTTGGGGGTGGTGGACTCATAGCTGGTATTGCTGCTTATGTTAAAAGAGTAATGCCAGAGGTTAAGATCATTGGGGTTGAACCCGTTGATGCAAATTCTATGCAATTGTCACT	225
	R-P3F11	MF581152	ATGGGTTCGGCGATATTGACAGATCTCGGGACGGAGATTCTGATTCCGGTATGTGCTGTTGTCGGAATCGTGTTCTCGCTCTTTCAGTGGTTTCTTGTCTCCAAAGTGAAGCTTACCCCTGGCGGCGGCAGAGAGGCGGGGTCAAACAGTGGGAAGAATGGCTATTCTGACTACCTCATTGAAGAAGAAGAGGGTCTCAATGACCATAATGTTGTGCTTAAATGTGCTGAGATTCAAAGCGCCATTTCTGAAGGTGCAACTTCATTCCTTTTTACTGAATATCAATATGTTGGAGTCTTTATGATTGCTTTGGCAATCCTTATTTTTGTTTTCCTTGGCTCTGTCGAGGGATTCAGCACAAAAAGTCGGCCTTGCACTTATGACTCATTGAAGTTGTGT…	562
	R-P3G12	MF581155	GATGGGAATGATCCGGTCACCGGCCACATTATTTCAACCACAATTGGAGGTAAAAATGGAGAACCCAAACAGACCATTAGTTACATGGCAGAGCGAGTTGTGGGGACTGGGTCATTTGGTATCGTTTTCCAGGCAAAGTGCTTGGAAACTGGGGAGACTGTGGCAATTAAGAAGGTTTTGCAGGACAGGAGATACAAGAACCGTGAACTGGAGCTAATGCGTCTGATGGATCATCCTAATGTTGTTTCTTTGAA	254
	R-P3H03	MF581157	TTACCACTCATTATTGCAGAGATCGCCTTTGTTGTGTTCTTGGTGGTGGCTATATCGACATTTGCCATTTTATACGTGCGATACAGGCTGAAGAACTGCCGTTGTTCGAAAAAATCGAAGTCGAAGAAAAACAATGGGAGTGGTTCTTCATTTCCCAGAGACAATGGAAAGATCCGCCCTGACTTGGATGAGCTGACGATGAGAAGGGCTCAGAAGTTCACATACCAGGAACTTGAGAGGGCTACTGGTGGGTTC	255
	R-P3H11	MF581156	GAGTCTTGAGCTACGAAGCTGTTGCTTGAGCATTGGTCGAATATATTCATGGTAGCCATCAGGCACAACCGAGTCATTCAGAGGATCCTTCCAGGCTTCTTCATAGAGTTTTGGATATACATTTCCGTCATAACGGCCGAGAATCGAGCCAAGGAAATGATCGGTGTAATTAAATGAATCGACAAGAGCGATTGCATTGGGTCGGACCTGGGTATATAAAGAGCGAAGCTGGTCATTTGCAAGTGATGCTTGCTCGGGGGTAATGTAACCAGTGGCAAGGAAATCACCCACATGTTTATGGAGAATGTGCATGGCATATATGTTGCAGAGAATCTCCAGCTGTTTTTTAACTCCTTTCCCCGGTATATCTTGCTGCAGTTTCTCGATGAACTTTGAAAC…	631
	R-P4B02	MF581158	ATGAAAATGGGCATTTGCAATGTTCATACCATGGGTGGTCATTTGATGGATGTGGATCTTGCACCCAGATTCCTCAGGCTCAGTCTGAAGGTCCTGAAGCTCGTGCAGTCAAGTCTCCAAGAGCTTGTGCTACCAGATTCCCTACACTGGTTTCACAAGGTTTGCTTTTTGTTTGGCCAGACGAGAATGGGTTGGAAAGAGCTCAAGCCACTAGCCCCACCATGT	225
	R-P4B03	MF581159	ATGGCAAATGAAACACCAGCCACAATACCAACCAGATTCACAATAAGAACCGTCGTTGGAGGGATGAGTAGTGATGTCCATTTGAACACATAAAGCTCTGCAAAGTCCCCATCCTCATCAGATGCTTTCGAAGTGACAGTGAAGTTGGTGTCGATCCCAGCCAGCACCTTCAGAAGACCCTGGAAGACAGCAAAGAGATGGGCCGATGTTCCACCAATGACCCAGAACTGTTCGTTCCTCCACCAATCTTCAATACTGACTCCGCTCCACCTAAGCTCAAGTATTCCAGTGGCGAAAATGGAGATGAAGAGCAGAATGAACCACATACTGGCAAAGTTGCTTATCTCAGGAATAATAAATTTTCCAGTGAGCAGGCAAAACGCAGGAAGCATGCAGTAA…	672
	R-P4B05	MF581160	ACTATAATGGCTTTGGAAGAGGTTGTGAAAGCTGCTCAAGGTCGTGTTCCCGTTTTTCTCGATGGTGGAGTTCGACGCGGAACAGATGTCTTCAAAGCATTGGCGCTAGGGGCATCTGGAATTTTTATTGGAAGGCCAGTTGTGTTCTCATTGGCTGCTGAAGGTGAAGCTGGTGTTAGGAAAGTCCTGCAGATGCTCCGGGATGAGTTTGAGCTTACAATGGCGTTAAGTGGTTGTCGCTCACTCAGGGAGATCAGCCGTCAGCACATAGTGACTGACTGGGACCGTCCTCG	293
	R-P4B07	MF581161	GGGGTGCTCTGAGATCACATTGAAAATGGTGAAAGCGGTTGCCGTTCTTAATAGCAGTGAGGGTGTCAGTGGCACCATCTACTTCACCCAGGAAGGAGAAGGCCCAACTACAGTGTCTGGAAGCGTTTCTGGTCTTAAGGCAGGTCAACATGGGTTCCATGCTCATGCACTTGGAGACACAACAAATGGCTGCATGTCAACTGGGCCACACTTCAATCCTGCTGGCAAAACCCATGGTGCTCCTGGGGATGAGAATCGTCATGCCGGTGATCTAGGGAACATCACTGTTGGTGATGATGGCACTGCTAATTTCACAATTATTGACAACCATATTCCTCTTGCCGGATCCAATTCCATTGTCGGAAGAGCTGTTGTTGTTCATGCCGACCCCGATGATCT…	481
	R-P4B08	MF581162	GGAACTGTCACAGCCTTCTATATGAATTCCGACACCGACACTATACGAGATGAGCTGGACTTTGAATTCTTGGGAAATAGGACAGGGCAGCCTTACACGGTCCAAACAAATATATACACTCAAGGCAAGGGCAACAGAGAACAAAGGGTGAACTTGTGGTTTGATCCTGCTGCAGAATTCCATACCTACTCAATCTTATGGAACCATAATCATACTGTGTTCTATGTAGATGACGTGCCTATCAGGGTGTTCAAGAACAATGGAGCAAGAGGAATCCCATATCCCAAGTCCCAGGCTATGGGGGTGTATTCAACATTATGGGAAGCTGATGATTGGGCAACGAGAGGTGGCCACGAAAAAATAGATTGGAGCAAAGCCCCATTCTACACATACTACAAG…	579
	R-P4D05	MF581164	GCAATTACTCCATAGAGCTAAGTTCTGTCGCTTATGACTTGCTCTGGCGGTTTGACACAGAAGCATTGCCAGCTGATTTGATTGCAAGGGGAATGGCGGTCGAGGATAAATCAGCAAAGCATGGCCTAAAGCTAACAATTGATGACTATCCATACGCCAGTGACGGTCTTATTCTGTGGGATGCAATCAAGGAGTGGATCAGTGACTACGTCAAATTCTACTACCTAGATGATAGTAAGGTGGGTTATGACCAAGAGCTTCAAGCTTGGTGGACCGAAGTCCGAACTAAAGGACATGCTGACAAGAAGGATGAGCCATGGTGGCCTGTCCTGAAAACCAGGGATGATCTTATCCACGTGCTAACTACTATAACTTGGGTAGCTTCGGCTCACCACGCTG…	622
	R-P4D08	MF581165	TGCTGCTTATCCTTCATCATAAGGGACGCCGCATCACCATTTAATGGGTCTGAAGGATTGGGGTAAAGTAGCAATTGTGGAAGAAAAACCTCAAATACGTTCAAAAGATCAAACATCGGACTCCAAGATTGATTGATTACATCCAGGCACACTGAACCAGACATTTCGTCAACATTGGGGTGATATATTTTATTCAAAAATCCAATCGAAGGTGATTTGTATGGATATGCATCTGGCAGCTCCACATGGATTTTCCAAACTCCACCTTCATAAAGGCTTTCTTTAGGGCCGTGAAATTCGACATAG	306
	R-P4D10	MF581163	GGTACGCGTTGCAGTGTATTCTGCACATGGTTTGCGTTTGCGTGGAGTATAGGAGGCGACGGAGGAGAAGAGTAGAGTTTGATTCCCGGTTGGAGAGGGCTGAGAACTATTCAAGTTCTGGCTCTAGAGGCGATTCGGCTGAGTATGTCACATTAGCTCAGCTGGAAGAAGATAGTAGCAGCAGTGTTGCCAAGCACCTGGAATCTGCAAATACGATGTTTTCCTTTATTTGGTGGATCATTGGATTCTACTGGGTATCTGCAGGTGGCCAAGATCTGGCACGTGGTTCCCCTCAGCTATACTGGCTTTGTATAGTTTTTCTTGGTTTCGATGTGTTCTTCGTCGTTTTCTGTGTTGCTCTTGCATGTGTCATTGGCATTGCAGTATGCTGTTGCCTTC…	567
	R-P4F03	MF581166	TGTCTGTGAGGATATCAACTTCAGCTTTCAGCTTCTCGTTCTCCTTGAGAAGGCCATCATAGTCAGCCTTAAGGCTGTTATAGCTCGATTGCAACACATCGAAGTCCTTCTCCAGCTGTTTCGTCTTCCACCTTGCACGGCGGTTCTGAAACCATATGGCAACCTGCCTAGGCTGAAGACCGAGGTCCTTTGCGAGTTGGATTTTCCGTTCAGGTTCAAGCTTGTTTTCGAGCTCAAAACTTTTCTCAAGGAACTGAACTTGATCAACTGAGAGTCTCCTCTTCTTTTCAGGTTGGTAAACATACTCATCAAATTCGTCCTCCATGTTCTCTTCGTGATCAAATGAGCGGAAAAATGGCCTGGTTGATCCATTTACCTGATGAACATCCTCGAAGCTCA…	522
	R-P4G08	MF581167	AAACTGCTCACTTTGCCTACCGTCTTAACCCTTGGCCGCGTTGTCGCTGTTCCTCTCCTTGTTACTACCTTTTATATGGATAGTTGGTGGGGAAGAACTGCTACAACAAGTATTTTCATAGCTGCAGCAGTTACCGATTGGCTTGATGGATATCTTGCACGGAAGATGAAACTGGGCTCTGCCTTTGGTGCATTTTTGGACCCAGTAGCTGATAAGCTCATGGTTGCTGCTACTTTGATCTTGTTGTGTTCGAAACCCTTGGAAGTTGGAATGTTTGGACAGGTTCCATGGCTAATGCCTGTGCCTACAATTGCCATTATTGGTCGGGAGATAACTATGTCCGCTGTCAGAGAATGGGCTGCTTCAAAGAGTAGCAAACTTCTAGAGGCTGTTGCAGTA…	587
	R-P4H08	MF581168	ACGTTGTTGGAGTCAATGCAGACGCCTACAGTCCTGATGAACCCATCATCAGCAATGCTTCTTGCACCACAAACTGCCTTGCTCCTTTCGTGAAGGTCATTGACCAGAAGTTTGGAATCATCAAGGGAACCATGACAACCACTCACTCATACACTGGCGATCAGAGACTACTCGACGCAAGCCACCGTGACCTCAGACGTGCACGTGCTGCTGCTCTCAACATCGTCCCAACTTCAACTGGAGCAGCGAAGGCGGTGGCTCTCGTCCTCCCATCCCTGAAGGGCAAACTGAACGGTATCGCCCTGCGTGTGCCAACACCGAATGTCTCTGTTGTGGACCTTGTTGTCCAGGTGTCCAAGAAGACCTTCGCAGAAGAGGTCAACGCAGCTTTCAGAGAAA…	613
	R-P4H10	MF581169	GTACCATCATCCCGCCATGGTAGCCGCTCCTCAGATAGAGCCTATCTTGAGCGGAAATCTGCCCCCTGGCTTTGATTCAAGTATATGCCGCTGTGTTTATGTTGGAAATATTCATCCTCAAGTTACAGAAGCCCTTCTTCAAACAATTTTTTCAAAAGCTGGACCCATTGAAGGTTGCAAGCTCATTAGGAAAGACAAGTCATCCTATGGTTTTGTAGATTACTTTGATCATAGATCAGCTGCCCATGCAATTGTTACCCTCAACGGGAGGCATTTGTTTGGGCAGCCTGTTAAAGTTAATTGGGCATATGCTAGCACTCAAAGAGAGGACACATCAGGTCACTACAACATTTTTGTTGGTGATCTTAGTCCTGAAATTACAGATGCTTCATTATATGC…	663

## Sheet: Table S3
	Supplementary table 3: Putative gene function of sweet passion fruit transcripts containing SSRs (A) and SNPs (B).
A		Passion fruit transcript	Protein	Sequence length (bp)	Coverage (%)	Similarity (%)	Best e-value (BLASTX)	GenBank accession number
	1	Pa_F-P10A10	PREDICTED: uncharacterized protein LOC105123555 [Populus euphratica]	445	0.41	0.87	9e-15	XP_011021493.1
	2	Pa_F-P5B01	phosphatidylinositol 3- and 4-kinase family protein [Populus trichocarpa]	521	0.99	0.46	3e-27	XP_002308853.2
	3	Pa_F-Contig77	PREDICTED: E3 ubiquitin-protein ligase UPL6 isoform X2 [Sesamum indicum]	614	0.4	0.83	5e-40	XP_011100717.1
	4	Pa_F+R-Contig114	hypothetical protein POPTR_0001s03600g [Populus trichocarpa]	508	0.89	0.75	1e-60	XP_006368509.1
	5	Pa_F-Contig13	PREDICTED: replication factor C subunit 1 [Jatropha curcas]	568	0.57	0.62	2e-20	XP_012066371.1
	6	Pa_F-Contig66	ATP-dependent Clp protease proteolytic subunit family protein [Populus trichocarpa]	572	0.96	0.59	8e-59	XP_006385563.1
	7	Pa_F-P7E10	hypothetical protein MANES_17G097400 [Manihot esculenta]	546	0.41	0.75	3e-32	OAY25468.1
	8	Pa_F-P8E05	PREDICTED: probable E3 ubiquitin ligase SUD1 isoform X2 [Vigna angularis]	472	0.43	0.96	1e-43	XP_017436289.1
	9	Pa_F+R-Contig80	hypothetical protein VITISV_020655 [Vitis vinifera]	595	0.69	0.46	3e-33	CAN71829.1
	10	Pa_F-P6H04	unknown [Populus trichocarpa]	577	0.3	0.88	1e-29	ABK92596.1
B
		Passion fruit transcript	Protein	Sequence length (bp)	Coverage (%)	Similarity (%)	Best e-value (BLASTX)	GenBank accession number
	1	Pa_F-P9A06	lipoxygenase [Passiflora edulis]	543	0.4	0.97	1e-41	ACS28586.1
	2	Pa_F-P5A12_F	PREDICTED: ABC transporter G family member 36-like [Brassica napus]	630	0.97	0.84	4e-124	XP_013651015.1
	3	Pa_F-P5A12_R	PREDICTED: ABC transporter G family member 36-like [Brassica napus]	630	0.97	0.84	4e-124	XP_013651015.1
	4	Pa_ F-P9B08	KINASE 2B family protein [Populus trichocarpa]	517	0.99	0.96	2e-118	XP_002315799.1
	5	Pa_ F-P10C11	ATP binding protein, putative [Ricinus communis]	516	0.81	0.88	1e-65	EEF45481.1
	6	Pa_F-Contig10	PREDICTED: uncharacterized protein LOC100855146 [Vitis vinifera]	520	0.74	0.87	7e-79	XP_003635074.1
	7	Pa_ F-Contig71	hypothetical protein POPTR_0010s13740g [Populus trichocarpa]	715	0.76	0.73	5e-77	XP_002315948.2
	8	Pa_R-Contig127	hypothetical protein MANES_02G192700 [Manihot esculenta]	589	0.72	0.79	3e-75	OAY58613.1
	9	Pa_ F-Contig68	unnamed protein product [Vitis vinifera]	669	0.17	0.84	1e-11	CBI30828.3
	10	Pa_ F-P10D05	hypothetical protein SOVF_097380 [Spinacia oleracea]	593	0.99	0.86	8e-121	KNA15552.1
	11	Pa_ F-P7E01	hypothetical protein LR48_Vigan02g193200 [Vigna angularis]	562	0.59	0.78	2e-49	KOM35782.1
	12	Pa_ F-P8F01	PREDICTED: syntaxin-32 [Jatropha curcas]	496	0.61	0.89	1e-37	XP_012078675.1
	13	Pa_ F-P4G06	gamma-glutamylcysteine synthetase precursor [Glycine max]	515	0.99	0.9	4e-110	AAG13459.1
	14	Pa_ F-P5G12	hypothetical protein POPTR_0001s31350g [Populus trichocarpa]	533	0.87	0.87	2e-78	XP_002300217.1
	15	Pa_ F-P9H12	PREDICTED: uncharacterized protein LOC105122267 isoform X2 [Populus euphratica]	612	1	0.98	5e-132	XP_011019588.1
	16	Pa­_ R-P3A02	hypothetical protein MANES_03G177700 [Manihot esculenta]	643	0.65	0.82	5e-77	OAY55756.1
